# Supplementary material for: Selective sodium halide over potassium halide binding and extraction by a heteroditopic halogen bonding [2]catenane
Source: Chem Sci. 2024 Jul 18;15(32):13074–81. doi: 10.1039/d4sc03381g (PMC11322978; doi:10.1039/d4sc03381g)
Supplement: SC-015-D4SC03381G-s002 [file SC-015-D4SC03381G-s002.cif]

# Electronic Supplementary Material (ESI) for Chemical Science.
# This journal is © The Royal Society of Chemistry 2024

####################################################################### 
# 
# This file contains crystal structure data downloaded from the 
# Cambridge Structural Database (CSD) hosted by the Cambridge 
# Crystallographic Data Centre (CCDC).
# 
# Full information about CCDC data access policies and citation 
# guidelines are available at http://www.ccdc.cam.ac.uk/access/V1 
# 
# Audit and citation data items may have been added by the CCDC. 
# Please retain this information to preserve the provenance of 
# this file and to allow appropriate attribution of the data. 
# 
#######################################################################

data_011hmt23_auto
_database_code_depnum_ccdc_archive 'CCDC 2348225'
loop_
_audit_author_name
_audit_author_address
'Carol Hua'
;The University of Melbourne
Australia
;
_audit_update_record             
;
2024-04-15 deposited with the CCDC.	2024-07-15 downloaded from the CCDC.
;
_audit_creation_date             2024-04-15
_audit_creation_method           
;
Olex2 1.5
(compiled 2024.02.16 svn.r378c4104 for OlexSys, GUI svn.r6928)
;
_shelx_SHELXL_version_number     2019/3
_chemical_name_common            ?
_chemical_name_systematic        ?
_chemical_formula_moiety         'C58 H68 I2 N6 Na O9, I [+ solvents]'
_chemical_formula_sum            'C58 H68 I3 N6 Na O9'
_chemical_formula_weight         1396.87
_chemical_melting_point          ?
loop_
_atom_type_symbol
_atom_type_description
_atom_type_scat_dispersion_real
_atom_type_scat_dispersion_imag
_atom_type_scat_source
C C 0.0181 0.0091 'International Tables Vol C Tables 4.2.6.8 and 6.1.1.4'
H H 0.0000 0.0000 'International Tables Vol C Tables 4.2.6.8 and 6.1.1.4'
I I -0.3257 6.8362 'International Tables Vol C Tables 4.2.6.8 and 6.1.1.4'
N N 0.0311 0.0180 'International Tables Vol C Tables 4.2.6.8 and 6.1.1.4'
Na Na 0.1353 0.1239 'International Tables Vol C Tables 4.2.6.8 and 6.1.1.4'
O O 0.0492 0.0322 'International Tables Vol C Tables 4.2.6.8 and 6.1.1.4'

_shelx_space_group_comment       
;
The symmetry employed for this shelxl refinement is uniquely defined
by the following loop, which should always be used as a source of
symmetry information in preference to the above space-group names.
They are only intended as comments.
;
_space_group_crystal_system      monoclinic
_space_group_IT_number           14
_space_group_name_H-M_alt        'P 1 21/n 1'
_space_group_name_Hall           '-P 2yn'
loop_
_space_group_symop_operation_xyz
'x, y, z'
'-x+1/2, y+1/2, -z+1/2'
'-x, -y, -z'
'x-1/2, -y-1/2, z-1/2'

_cell_length_a                   21.3809(4)
_cell_length_b                   11.8823(2)
_cell_length_c                   26.6796(5)
_cell_angle_alpha                90
_cell_angle_beta                 100.995(2)
_cell_angle_gamma                90
_cell_volume                     6653.6(2)
_cell_formula_units_Z            4
_cell_measurement_reflns_used    22699
_cell_measurement_temperature    150.0(2)
_cell_measurement_theta_max      75.9200
_cell_measurement_theta_min      4.0380
_shelx_estimated_absorpt_T_max   0.655
_shelx_estimated_absorpt_T_min   0.119
_exptl_absorpt_coefficient_mu    11.559
_exptl_absorpt_correction_T_max  1.00000
_exptl_absorpt_correction_T_min  0.15359
_exptl_absorpt_correction_type   multi-scan
_exptl_absorpt_process_details   
;
CrysAlisPro 1.171.42.72a (Rigaku Oxford Diffraction, 2022)
Empirical absorption correction using spherical harmonics,
implemented in SCALE3 ABSPACK scaling algorithm.
;
_exptl_absorpt_special_details   ?
_exptl_crystal_colour            'clear light colourless'
_exptl_crystal_colour_lustre     clear
_exptl_crystal_colour_modifier   light
_exptl_crystal_colour_primary    colourless
_exptl_crystal_density_diffrn    1.394
_exptl_crystal_density_meas      ?
_exptl_crystal_density_method    ?
_exptl_crystal_description       needle
_exptl_crystal_F_000             2800
_exptl_crystal_size_max          0.32
_exptl_crystal_size_mid          0.07
_exptl_crystal_size_min          0.04
_exptl_transmission_factor_max   ?
_exptl_transmission_factor_min   ?
_diffrn_reflns_av_R_equivalents  0.0755
_diffrn_reflns_av_unetI/netI     0.0454
_diffrn_reflns_Laue_measured_fraction_full 1.000
_diffrn_reflns_Laue_measured_fraction_max 0.991
_diffrn_reflns_limit_h_max       26
_diffrn_reflns_limit_h_min       -25
_diffrn_reflns_limit_k_max       14
_diffrn_reflns_limit_k_min       -14
_diffrn_reflns_limit_l_max       31
_diffrn_reflns_limit_l_min       -33
_diffrn_reflns_number            83698
_diffrn_reflns_point_group_measured_fraction_full 1.000
_diffrn_reflns_point_group_measured_fraction_max 0.991
_diffrn_reflns_theta_full        67.684
_diffrn_reflns_theta_max         76.447
_diffrn_reflns_theta_min         3.375
_diffrn_ambient_temperature      150.15
_diffrn_detector_area_resol_mean 10.4102
_diffrn_detector_type            Atlas
_diffrn_measured_fraction_theta_full 1.000
_diffrn_measured_fraction_theta_max 0.991
_diffrn_measurement_details      
;
List of Runs (angles in degrees, time in seconds):

  # Type    Start    End  Width  t~exp~   \w     \q     \k     \f   Frames
#--------------------------------------------------------------------------
  1  \w     -3.00  26.00   1.00    4.00    --  -42.41  19.00 -90.00   29
  2  \w    -22.00   3.00   1.00    4.00    --  -42.41  38.00-150.00   25
  3  \w      2.00  35.00   1.00    4.00    --  -42.41  19.00   0.00   33
  4  \w   -112.00 -61.00   1.00    4.00    --  -42.41 178.00-180.00   51
  5  \w     -5.00  36.00   1.00    4.00    --  -42.41  19.00 -30.00   41
  6  \w    -27.00  28.00   1.00    4.00    --  -42.41  57.00-150.00   55
  7  \w     -5.00  36.00   1.00    4.00    --  -42.41  19.00 120.00   41
  8  \w     43.00  72.00   1.00   17.50    --  111.00 -45.00 -90.00   29
  9  \w     52.00  96.00   1.00   17.50    --  111.00 -77.00-150.00   44
 10  \w     40.00  69.00   1.00   17.50    --  111.00 -45.00 -60.00   29
 11  \w    121.00 152.00   1.00   17.50    --  111.00  15.00 -30.00   31
 12  \w     66.00  93.00   1.00   17.50    --  111.00  15.00  90.00   27
 13  \w     71.00  98.00   1.00   17.50    --  111.00-125.00   0.00   27
 14  \w     41.00  71.00   1.00   17.50    --  111.00 -45.00-120.00   30
 15  \w    104.00 172.00   1.00   17.50    --  111.00  77.00 -30.00   68
 16  \w     40.00  69.00   1.00   17.50    --  111.00 -45.00  30.00   29
 17  \w     49.00  74.00   1.00   17.50    --  111.00 -61.00 -90.00   25
 18  \w     40.00  69.00   1.00   17.50    --  111.00 -45.00-150.00   29
 19  \w     51.00 106.00   1.00   17.50    --  111.00 -96.00-149.00   55
 20  \w     67.00  96.00   1.00   17.50    --  111.00  15.00 -30.00   29
 21  \w     40.00  65.00   1.00   17.50    --  111.00 -45.00 -30.00   25
 22  \w     71.00 108.00   1.00   17.50    --  111.00-125.00 -30.00   37
 23  \w    136.00 161.00   1.00   17.50    --  111.00  77.00 -60.00   25
 24  \w    111.00 160.00   1.00   17.50    --  111.00  77.00-150.00   49
 25  \w     40.00  72.00   1.00   17.50    --  111.00 -45.00-180.00   32
 26  \w    137.00 169.00   1.00   17.50    --  111.00  15.00  90.00   32
 27  \w     44.00  71.00   1.00   17.50    --  111.00 -45.00 120.00   27
 28  \w     57.00  89.00   1.00   17.50    --  111.00 -61.00-150.00   32
 29  \w    112.00 175.00   1.00   17.50    --  111.00  77.00 -90.00   63
 30  \w     -4.00  31.00   1.00    4.00    --  -42.41  19.00  60.00   35
 31  \w      6.00  33.00   1.00    4.00    --  -42.41  19.00 -90.00   27
 32  \w    -22.00   3.00   1.00    4.00    --  -42.41  38.00-180.00   25
 33  \w     -1.00  24.00   1.00    4.00    --  -42.41  19.00  30.00   25
 34  \w     78.00 129.00   1.00    4.00    --   42.41 178.00  60.00   51
 35  \w    102.00 129.00   1.00    4.00    --   42.41 178.00-180.00   27
 36  \w     63.00 128.00   1.00    4.00    --   42.41-178.00-150.00   65
 37  \w     41.00  69.00   1.00   17.50    --  111.00-125.00 150.00   28
 38  \w     73.00 112.00   1.00   17.50    --  111.00-125.00 120.00   39
 39  \w     70.00 110.00   1.00   17.50    --  111.00-115.00-159.99   40
 40  \w     89.00 159.00   1.00   17.50    --  111.00  45.00-150.00   70
 41  \w    130.00 158.00   1.00   17.50    --  111.00  45.00 -90.00   28
 42  \w     53.00  92.00   1.00   17.50    --  111.00 -61.00  90.00   39
 43  \w     51.00  78.00   1.00   17.50    --  111.00-125.00 -90.00   27
 44  \w     79.00 106.00   1.00   17.50    --  111.00 -95.00   0.00   27
 45  \w     45.00  84.00   1.00   17.50    --  111.00 -77.00  90.00   39
 46  \w    132.00 161.00   1.00   17.50    --  111.00  61.00  30.00   29
 47  \w    153.00 178.00   1.00   17.50    --  111.00  30.00   0.00   25
 48  \w     52.00  90.00   1.00   17.50    --  111.00 -61.00 -30.00   38
 49  \w    102.00 127.00   1.00   17.50    --  111.00 -77.00  90.00   25
 50  \w    100.00 144.00   1.00   17.50    --  111.00  30.00 150.00   44
 51  \w     80.00 112.00   1.00   17.50    --  111.00-125.00  30.00   32
 52  \w     91.00 128.00   1.00   17.50    --  111.00  30.00   0.00   37
 53  \w     43.00 109.00   1.00   17.50    --  111.00-125.00  90.00   66
 54  \w     86.00 111.00   1.00   17.50    --  111.00-125.00 150.00   25
 55  \w     99.00 125.00   1.00   17.50    --  111.00  61.00  30.00   26
 56  \w    103.00 133.00   1.00   17.50    --  111.00  30.00-180.00   30
 57  \w     85.00 112.00   1.00   17.50    --  111.00-125.00-180.00   27
 58  \w     97.00 124.00   1.00   17.50    --  111.00-140.00 -36.17   27
 59  \w     90.00 116.00   1.00   17.50    --  111.00-129.00  -0.49   26
;
_diffrn_measurement_device       'four-circle diffractometer'
_diffrn_measurement_device_type  'SuperNova, Dual, Cu at home/near, Atlas'
_diffrn_measurement_method       '\w scans'
_diffrn_radiation_type           CuK\a
_diffrn_radiation_wavelength     1.54184
_diffrn_source                   ?
_reflns_Friedel_coverage         0.000
_reflns_Friedel_fraction_full    .
_reflns_Friedel_fraction_max     .
_reflns_number_gt                10393
_reflns_number_total             13822
_reflns_special_details          
;
 Reflections were merged by SHELXL according to the crystal
 class for the calculation of statistics and refinement.
 
 Structure factors included contributions from the .fab file.
 
 _reflns_Friedel_fraction is defined as the number of unique
 Friedel pairs measured divided by the number that would be
 possible theoretically, ignoring centric projections and
 systematic absences.
;
_reflns_threshold_expression     'I > 2\s(I)'
_computing_cell_refinement       'CrysAlisPro 1.171.42.72a (Rigaku OD, 2022)'
_computing_data_collection       'CrysAlisPro 1.171.42.72a (Rigaku OD, 2022)'
_computing_data_reduction        'CrysAlisPro 1.171.42.72a (Rigaku OD, 2022)'
_computing_molecular_graphics    'Olex2 1.5 (Dolomanov et al., 2009)'
_computing_publication_material  'Olex2 1.5 (Dolomanov et al., 2009)'
_computing_structure_refinement  'SHELXL 2019/3 (Sheldrick, 2015)'
_computing_structure_solution    'SHELXT 2018/2 (Sheldrick, 2018)'
_refine_diff_density_max         1.180
_refine_diff_density_min         -0.700
_refine_diff_density_rms         0.100
_refine_ls_extinction_coef       .
_refine_ls_extinction_method     none
_refine_ls_goodness_of_fit_ref   1.022
_refine_ls_hydrogen_treatment    constr
_refine_ls_matrix_type           full
_refine_ls_number_parameters     629
_refine_ls_number_reflns         13822
_refine_ls_number_restraints     2
_refine_ls_R_factor_all          0.0689
_refine_ls_R_factor_gt           0.0487
_refine_ls_restrained_S_all      1.026
_refine_ls_shift/su_max          0.002
_refine_ls_shift/su_mean         0.000
_refine_ls_structure_factor_coef Fsqd
_refine_ls_weighting_details     
'w=1/[\s^2^(Fo^2^)+(0.0591P)^2^+14.4376P] where P=(Fo^2^+2Fc^2^)/3'
_refine_ls_weighting_scheme      calc
_refine_ls_wR_factor_gt          0.1202
_refine_ls_wR_factor_ref         0.1385
_refine_special_details          ?
_olex2_refinement_description    
;
1. Fixed Uiso
 At 1.2 times of:
  All C(H) groups, All C(H,H) groups
 At 1.5 times of:
  All C(H,H,H) groups
2. Restrained distances
 C62-O8
 1.4 with sigma of 0.02
 C51-O11
 1.4 with sigma of 0.02
3. Uiso/Uaniso restraints and constraints
Uanis(C49) = Uanis(O9) = Uanis(C60) = Uanis(C48) = Uanis(O7) = Uanis(C47) =
Uanis(C61) = Uanis(C50) = Uanis(O8) = Uanis(O11) = Uanis(C51) = Uanis(C62) =
Uanis(C63) = Uanis(C52) = Uanis(O10) = Uanis(O15) = Uanis(C53) = Uanis(C64)
Uanis(C1) = Uanis(C2) = Uanis(C4) = Uanis(C3)
Uanis(C54) = Uanis(C55) = Uanis(C56) = Uanis(C58) = Uanis(C57) = Uanis(C59)
4. Others
 Sof(O10)=Sof(O7)=Sof(C52)=Sof(H52A)=Sof(H52B)=Sof(C53)=Sof(H53A)=Sof(H53B)=
 Sof(C47)=Sof(H47A)=Sof(H47B)=Sof(O8)=Sof(C48)=Sof(H48A)=Sof(H48B)=Sof(C51)=
 Sof(H51A)=Sof(H51B)=Sof(C50)=Sof(H50A)=Sof(H50B)=1-FVAR(1)
 Sof(O11)=Sof(O9)=Sof(C61)=Sof(H61A)=Sof(H61B)=Sof(C60)=Sof(H60A)=Sof(H60B)=
 Sof(C64)=Sof(H64A)=Sof(H64B)=Sof(O15)=Sof(C62)=Sof(H62A)=Sof(H62B)=Sof(C63)=
 Sof(H63A)=Sof(H63B)=Sof(C49)=Sof(H49A)=Sof(H49B)=FVAR(1)
5.a Secondary CH2 refined with riding coordinates:
 C13(H13A,H13B), C22(H22A,H22B), C21(H21A,H21B), C23(H23A,H23B), C24(H24A,
 H24B), C39(H39A,H39B), C25(H25A,H25B), C40(H40A,H40B), C32(H32A,H32B),
 C37(H37A,H37B), C38(H38A,H38B), C36(H36A,H36B), C20(H20A,H20B), C52(H52A,H52B),
  C35(H35A,H35B), C53(H53A,H53B), C47(H47A,H47B), C48(H48A,H48B), C51(H51A,
 H51B), C50(H50A,H50B), C61(H61A,H61B), C60(H60A,H60B), C64(H64A,H64B),
 C62(H62A,H62B), C63(H63A,H63B), C49(H49A,H49B)
5.b Aromatic/amide H refined with riding coordinates:
 C8(H8), C10(H10), C6(H6), C18(H18), C15(H15), C16(H16), C19(H19), C27(H27),
 C31(H31), C28(H28), C42(H42), C46(H46), C59(H59), C30(H30), C55(H55), C45(H45),
  C58(H58), C43(H43), C56(H56)
5.c Idealised Me refined as rotating group:
 C4(H4A,H4B,H4C), C2(H2A,H2B,H2C), C3(H3A,H3B,H3C)
;
_atom_sites_solution_hydrogens   geom
_atom_sites_solution_primary     ?
_atom_sites_solution_secondary   ?
loop_
_atom_site_label
_atom_site_type_symbol
_atom_site_fract_x
_atom_site_fract_y
_atom_site_fract_z
_atom_site_U_iso_or_equiv
_atom_site_adp_type
_atom_site_occupancy
_atom_site_site_symmetry_order
_atom_site_calc_flag
_atom_site_refinement_flags_posn
_atom_site_refinement_flags_adp
_atom_site_refinement_flags_occupancy
_atom_site_disorder_assembly
_atom_site_disorder_group
I1 I 0.81886(2) 0.20195(3) 0.43873(2) 0.04645(9) Uani 1 1 d . . . . .
I2 I 0.64835(2) 0.09554(3) 0.45221(2) 0.05151(10) Uani 1 1 d . . . . .
I3 I 0.72883(2) 0.00603(3) 0.35861(2) 0.06009(12) Uani 1 1 d . . . . .
Na1 Na 0.59289(10) 0.5772(2) 0.30888(8) 0.0531(5) Uani 1 1 d . . . . .
O2 O 0.5495(2) 0.6214(4) 0.22546(15) 0.0558(9) Uani 1 1 d . . . . .
O3 O 0.67946(19) 0.6321(3) 0.26386(16) 0.0535(9) Uani 1 1 d . . . . .
O1 O 0.4815(2) 0.5089(4) 0.28667(17) 0.0624(11) Uani 1 1 d . . . . .
O6 O 0.5668(2) 0.7605(4) 0.36029(19) 0.0690(12) Uani 1 1 d . . . . .
O4 O 0.6355(2) 0.3885(4) 0.3290(2) 0.0678(12) Uani 1 1 d . . . . .
O5 O 0.6344(2) 0.5663(5) 0.39639(17) 0.0700(12) Uani 1 1 d . . . . .
N3 N 0.9014(2) 0.4033(4) 0.47867(17) 0.0505(10) Uani 1 1 d . . . . .
N4 N 0.5443(2) 0.1639(5) 0.50926(19) 0.0572(12) Uani 1 1 d . . . . .
N1 N 0.8881(3) 0.4469(5) 0.5539(2) 0.0618(13) Uani 1 1 d . . . . .
N2 N 0.9200(3) 0.4733(5) 0.5183(2) 0.0621(13) Uani 1 1 d . . . . .
N6 N 0.5855(3) 0.2453(5) 0.5802(2) 0.0640(14) Uani 1 1 d . . . . .
C33 C 0.6075(3) 0.1690(5) 0.5102(2) 0.0502(12) Uani 1 1 d . . . . .
C8 C 0.7416(2) 0.2827(4) 0.5451(2) 0.0431(11) Uani 1 1 d . . . . .
H8 H 0.729151 0.279599 0.508994 0.052 Uiso 1 1 calc R U . . .
C9 C 0.6990(3) 0.2523(5) 0.5780(2) 0.0469(11) Uani 1 1 d . . . . .
C14 C 0.8688(3) 0.4902(4) 0.3944(2) 0.0460(11) Uani 1 1 d . . . . .
N5 N 0.5311(3) 0.2130(6) 0.5525(2) 0.0706(16) Uani 1 1 d . . . . .
C12 C 0.8568(3) 0.3305(5) 0.4889(2) 0.0460(11) Uani 1 1 d . . . . .
C11 C 0.8477(3) 0.3597(5) 0.5371(2) 0.0503(12) Uani 1 1 d . . . . .
C10 C 0.7182(3) 0.2576(5) 0.6306(2) 0.0504(12) Uani 1 1 d . . . . .
H10 H 0.688874 0.236457 0.651511 0.060 Uiso 1 1 calc R U . . .
C6 C 0.8209(3) 0.3230(5) 0.6221(2) 0.0511(12) Uani 1 1 d . . . . .
H6 H 0.862630 0.347694 0.636858 0.061 Uiso 1 1 calc R U . . .
C13 C 0.9199(3) 0.4261(5) 0.4298(2) 0.0481(12) Uani 1 1 d . . . . .
H13A H 0.928130 0.354037 0.413571 0.058 Uiso 1 1 calc R U . . .
H13B H 0.959871 0.470372 0.435626 0.058 Uiso 1 1 calc R U . . .
C5 C 0.7792(3) 0.2930(5) 0.6541(2) 0.0503(12) Uani 1 1 d . . . . .
C18 C 0.8115(3) 0.5274(6) 0.3091(3) 0.0638(16) Uani 1 1 d . . . . .
H18 H 0.804088 0.509629 0.273698 0.077 Uiso 1 1 calc R U . . .
C7 C 0.8035(3) 0.3178(5) 0.5691(2) 0.0493(12) Uani 1 1 d . . . . .
C15 C 0.8348(3) 0.5763(6) 0.4119(3) 0.0618(15) Uani 1 1 d . . . . .
H15 H 0.842132 0.593863 0.447318 0.074 Uiso 1 1 calc R U . . .
C34 C 0.6335(3) 0.2204(5) 0.5557(2) 0.0509(12) Uani 1 1 d . . . . .
C22 C 0.5927(3) 0.6408(5) 0.1924(2) 0.0587(14) Uani 1 1 d . . . . .
H22A H 0.572297 0.687485 0.163107 0.070 Uiso 1 1 calc R U . . .
H22B H 0.605627 0.568389 0.179130 0.070 Uiso 1 1 calc R U . . .
C16 C 0.7901(3) 0.6369(6) 0.3777(3) 0.0677(17) Uani 1 1 d . . . . .
H16 H 0.766910 0.695341 0.390248 0.081 Uiso 1 1 calc R U . . .
C26 C 0.4583(3) 0.4200(6) 0.3620(3) 0.0605(15) Uani 1 1 d . . . . .
C19 C 0.8556(3) 0.4655(5) 0.3430(2) 0.0538(13) Uani 1 1 d . . . . .
H19 H 0.877248 0.404870 0.330516 0.065 Uiso 1 1 calc R U . . .
C1 C 0.7982(4) 0.2993(8) 0.7129(3) 0.0810(10) Uani 1 1 d . . . . .
C17 C 0.7785(3) 0.6143(6) 0.3260(3) 0.0623(16) Uani 1 1 d . . . . .
C41 C 0.5054(4) 0.8782(5) 0.2965(3) 0.0657(17) Uani 1 1 d . . . . .
C21 C 0.6494(3) 0.6997(5) 0.2214(2) 0.0603(15) Uani 1 1 d . . . . .
H21A H 0.680031 0.714613 0.198592 0.072 Uiso 1 1 calc R U . . .
H21B H 0.636414 0.772827 0.233899 0.072 Uiso 1 1 calc R U . . .
C23 C 0.4961(3) 0.5539(6) 0.2032(3) 0.0660(16) Uani 1 1 d . . . . .
H23A H 0.510255 0.476385 0.197542 0.079 Uiso 1 1 calc R U . . .
H23B H 0.475550 0.585785 0.169778 0.079 Uiso 1 1 calc R U . . .
C29 C 0.4802(3) 0.2375(6) 0.4295(2) 0.0579(14) Uani 1 1 d . . . . .
C27 C 0.4730(3) 0.3140(6) 0.3452(2) 0.0634(16) Uani 1 1 d . . . . .
H27 H 0.475363 0.302853 0.310359 0.076 Uiso 1 1 calc R U . . .
C31 C 0.4563(3) 0.4341(6) 0.4130(3) 0.0673(17) Uani 1 1 d . . . . .
H31 H 0.447653 0.506386 0.425298 0.081 Uiso 1 1 calc R U . . .
C24 C 0.4505(3) 0.5526(7) 0.2385(3) 0.0710(18) Uani 1 1 d . . . . .
H24A H 0.435163 0.629924 0.242883 0.085 Uiso 1 1 calc R U . . .
H24B H 0.413344 0.505159 0.224227 0.085 Uiso 1 1 calc R U . . .
C28 C 0.4840(3) 0.2255(6) 0.3788(3) 0.0631(15) Uani 1 1 d . . . . .
H28 H 0.494602 0.154001 0.366756 0.076 Uiso 1 1 calc R U . . .
C42 C 0.5290(4) 0.9118(6) 0.2540(3) 0.077(2) Uani 1 1 d . . . . .
H42 H 0.571277 0.940065 0.258246 0.092 Uiso 1 1 calc R U . . .
O10 O 0.4945(10) 0.3064(13) 0.0675(6) 0.1002(13) Uani 0.490(7) 1 d . . P A 1
C46 C 0.4421(4) 0.8452(7) 0.2892(3) 0.078(2) Uani 1 1 d . . . . .
H46 H 0.423526 0.827225 0.317798 0.093 Uiso 1 1 calc R U . . .
C59 C 0.6026(4) 0.3331(7) 0.1559(4) 0.0874(10) Uani 1 1 d . . . . .
H59 H 0.615341 0.369673 0.127789 0.105 Uiso 1 1 calc R U . . .
C30 C 0.4669(4) 0.3443(7) 0.4462(3) 0.0719(19) Uani 1 1 d . . . . .
H30 H 0.464992 0.355453 0.481161 0.086 Uiso 1 1 calc R U . . .
C55 C 0.5366(4) 0.2091(7) 0.1922(4) 0.0874(10) Uani 1 1 d . . . . .
H55 H 0.501500 0.159004 0.189163 0.105 Uiso 1 1 calc R U . . .
C39 C 0.6070(4) 0.7564(8) 0.4093(3) 0.077(2) Uani 1 1 d . . . . .
H39A H 0.590942 0.808654 0.432855 0.093 Uiso 1 1 calc R U . . .
H39B H 0.650730 0.779692 0.406763 0.093 Uiso 1 1 calc R U . . .
C45 C 0.4066(5) 0.8384(7) 0.2414(4) 0.086(2) Uani 1 1 d . . . . .
H45 H 0.363682 0.813672 0.237146 0.103 Uiso 1 1 calc R U . . .
C25 C 0.4420(3) 0.5150(7) 0.3245(3) 0.0717(18) Uani 1 1 d . . . . .
H25A H 0.396554 0.509984 0.307739 0.086 Uiso 1 1 calc R U . . .
H25B H 0.448719 0.587954 0.342633 0.086 Uiso 1 1 calc R U . . .
C40 C 0.5473(4) 0.8754(7) 0.3480(4) 0.085(2) Uani 1 1 d . . . . .
H40A H 0.585322 0.923103 0.348117 0.102 Uiso 1 1 calc R U . . .
H40B H 0.524054 0.905123 0.373833 0.102 Uiso 1 1 calc R U . . .
C54 C 0.5505(4) 0.2599(7) 0.1470(4) 0.0874(10) Uani 1 1 d . . . . .
C58 C 0.6353(4) 0.3531(7) 0.2038(4) 0.0874(10) Uani 1 1 d . . . . .
H58 H 0.669706 0.405041 0.207841 0.105 Uiso 1 1 calc R U . . .
C32 C 0.4922(3) 0.1406(7) 0.4664(2) 0.0640(17) Uani 1 1 d . . . . .
H32A H 0.452898 0.124666 0.479631 0.077 Uiso 1 1 calc R U . . .
H32B H 0.502732 0.072620 0.448184 0.077 Uiso 1 1 calc R U . . .
O7 O 0.4497(9) 0.7747(13) 0.1203(6) 0.1002(13) Uani 0.490(7) 1 d . . P A 1
C37 C 0.6413(4) 0.4527(8) 0.4144(3) 0.087(2) Uani 1 1 d . . . . .
H37A H 0.598976 0.419667 0.415280 0.104 Uiso 1 1 calc R U . . .
H37B H 0.667261 0.450269 0.449318 0.104 Uiso 1 1 calc R U . . .
C43 C 0.4930(5) 0.9052(7) 0.2065(4) 0.083(2) Uani 1 1 d . . . . .
H43 H 0.510871 0.927898 0.178131 0.100 Uiso 1 1 calc R U . . .
C38 C 0.6076(4) 0.6408(9) 0.4289(3) 0.086(3) Uani 1 1 d . . . . .
H38A H 0.633162 0.637747 0.463979 0.103 Uiso 1 1 calc R U . . .
H38B H 0.563611 0.616900 0.430253 0.103 Uiso 1 1 calc R U . . .
C57 C 0.6218(4) 0.3031(7) 0.2465(4) 0.0874(10) Uani 1 1 d . . . . .
C36 C 0.6733(3) 0.3882(7) 0.3784(4) 0.081(2) Uani 1 1 d . . . . .
H36A H 0.715266 0.422635 0.377431 0.098 Uiso 1 1 calc R U . . .
H36B H 0.680635 0.309763 0.390601 0.098 Uiso 1 1 calc R U . . .
C44 C 0.4315(5) 0.8666(7) 0.1983(3) 0.088(2) Uani 1 1 d . . . . .
C56 C 0.5730(4) 0.2307(7) 0.2408(4) 0.0874(10) Uani 1 1 d . . . . .
H56 H 0.562933 0.193691 0.269852 0.105 Uiso 1 1 calc R U . . .
C4 C 0.7891(4) 0.1842(7) 0.7354(3) 0.0810(10) Uani 1 1 d . . . . .
H4A H 0.812928 0.127776 0.719886 0.121 Uiso 1 1 calc R U . . .
H4B H 0.743761 0.164760 0.728446 0.121 Uiso 1 1 calc R U . . .
H4C H 0.804882 0.185931 0.772388 0.121 Uiso 1 1 calc R U . . .
C20 C 0.7351(4) 0.6891(7) 0.2892(4) 0.095(3) Uani 1 1 d . . . . .
H20A H 0.722370 0.754324 0.308019 0.114 Uiso 1 1 calc R U . . .
H20B H 0.758774 0.718063 0.263424 0.114 Uiso 1 1 calc R U . . .
C2 C 0.8667(4) 0.3341(7) 0.7313(3) 0.0810(10) Uani 1 1 d . . . . .
H2A H 0.875135 0.341560 0.768515 0.121 Uiso 1 1 calc R U . . .
H2B H 0.874290 0.406432 0.715823 0.121 Uiso 1 1 calc R U . . .
H2C H 0.894988 0.276911 0.721299 0.121 Uiso 1 1 calc R U . . .
C52 C 0.4461(17) 0.374(2) 0.0847(9) 0.1002(13) Uani 0.490(7) 1 d . . P A 1
H52A H 0.456300 0.391926 0.121623 0.120 Uiso 0.490(7) 1 calc R U P A 1
H52B H 0.402694 0.342662 0.075162 0.120 Uiso 0.490(7) 1 calc R U P A 1
C3 C 0.7545(4) 0.3797(7) 0.7329(3) 0.0810(10) Uani 1 1 d . . . . .
H3A H 0.710343 0.354249 0.722409 0.121 Uiso 1 1 calc R U . . .
H3B H 0.759039 0.454943 0.718927 0.121 Uiso 1 1 calc R U . . .
H3C H 0.765653 0.382386 0.770204 0.121 Uiso 1 1 calc R U . . .
C35 C 0.6649(5) 0.3231(8) 0.2978(4) 0.102(3) Uani 1 1 d . . . . .
H35A H 0.676851 0.249820 0.314569 0.122 Uiso 1 1 calc R U . . .
H35B H 0.704417 0.360799 0.292503 0.122 Uiso 1 1 calc R U . . .
C53 C 0.5118(13) 0.2171(18) 0.1050(8) 0.1002(13) Uani 0.490(7) 1 d . . P A 1
H53A H 0.472902 0.185365 0.114590 0.120 Uiso 0.490(7) 1 calc R U P A 1
H53B H 0.534000 0.155974 0.090226 0.120 Uiso 0.490(7) 1 calc R U P A 1
C47 C 0.4033(13) 0.839(2) 0.1411(9) 0.1002(13) Uani 0.490(7) 1 d . . P A 1
H47A H 0.363436 0.795412 0.138620 0.120 Uiso 0.490(7) 1 calc R U P A 1
H47B H 0.393365 0.909844 0.121548 0.120 Uiso 0.490(7) 1 calc R U P A 1
O8 O 0.4748(8) 0.5739(11) 0.0728(5) 0.1002(13) Uani 0.490(7) 1 d D . P A 1
C48 C 0.4231(13) 0.7495(18) 0.0674(8) 0.1002(13) Uani 0.490(7) 1 d . . P A 1
H48A H 0.418173 0.819341 0.046785 0.120 Uiso 0.490(7) 1 calc R U P A 1
H48B H 0.380833 0.713488 0.064500 0.120 Uiso 0.490(7) 1 calc R U P A 1
C51 C 0.4267(13) 0.4875(14) 0.0548(8) 0.1002(13) Uani 0.490(7) 1 d D . P A 2
H51A H 0.383847 0.462595 0.037337 0.120 Uiso 0.490(7) 1 calc R U P A 2
H51B H 0.450550 0.499671 0.026937 0.120 Uiso 0.490(7) 1 calc R U P A 2
C50 C 0.4700(12) 0.6693(17) 0.0489(8) 0.1002(13) Uani 0.490(7) 1 d . . P A 1
H50A H 0.455705 0.655677 0.011886 0.120 Uiso 0.490(7) 1 calc R U P A 1
H50B H 0.512483 0.705308 0.053945 0.120 Uiso 0.490(7) 1 calc R U P A 1
O11 O 0.4160(8) 0.5855(10) 0.0667(5) 0.1002(13) Uani 0.510(7) 1 d D . P A 2
O9 O 0.4166(8) 0.7882(13) 0.1186(6) 0.1002(13) Uani 0.510(7) 1 d . . P A 2
C61 C 0.4226(12) 0.6951(16) 0.0411(8) 0.1002(13) Uani 0.510(7) 1 d . . P A 2
H61A H 0.406102 0.691219 0.003821 0.120 Uiso 0.510(7) 1 calc R U P A 2
H61B H 0.467295 0.721708 0.047461 0.120 Uiso 0.510(7) 1 calc R U P A 2
C60 C 0.3816(12) 0.7664(17) 0.0675(7) 0.1002(13) Uani 0.510(7) 1 d . . P A 2
H60A H 0.371334 0.838022 0.048809 0.120 Uiso 0.510(7) 1 calc R U P A 2
H60B H 0.341275 0.726786 0.068979 0.120 Uiso 0.510(7) 1 calc R U P A 2
C64 C 0.5166(13) 0.2445(19) 0.0864(8) 0.1002(13) Uani 0.510(7) 1 d . . P A 2
H64A H 0.546621 0.203526 0.068963 0.120 Uiso 0.510(7) 1 calc R U P A 2
H64B H 0.478454 0.196442 0.084782 0.120 Uiso 0.510(7) 1 calc R U P A 2
O15 O 0.4978(10) 0.3446(12) 0.0586(6) 0.1002(13) Uani 0.510(7) 1 d . . P A 2
C62 C 0.4599(12) 0.4889(14) 0.0456(7) 0.1002(13) Uani 0.510(7) 1 d D . P A 1
H62A H 0.494738 0.469850 0.027376 0.120 Uiso 0.510(7) 1 calc R U P A 1
H62B H 0.421001 0.504424 0.019876 0.120 Uiso 0.510(7) 1 calc R U P A 1
C63 C 0.4501(16) 0.399(2) 0.0735(9) 0.1002(13) Uani 0.510(7) 1 d . . P A 2
H63A H 0.414473 0.344083 0.070216 0.120 Uiso 0.510(7) 1 calc R U P A 2
H63B H 0.464013 0.412865 0.110537 0.120 Uiso 0.510(7) 1 calc R U P A 2
C49 C 0.3868(13) 0.8607(19) 0.1512(8) 0.1002(13) Uani 0.510(7) 1 d . . P A 2
H49A H 0.378627 0.936394 0.135880 0.120 Uiso 0.510(7) 1 calc R U P A 2
H49B H 0.345935 0.828145 0.156511 0.120 Uiso 0.510(7) 1 calc R U P A 2

loop_
_atom_site_aniso_label
_atom_site_aniso_U_11
_atom_site_aniso_U_22
_atom_site_aniso_U_33
_atom_site_aniso_U_23
_atom_site_aniso_U_13
_atom_site_aniso_U_12
I1 0.04801(17) 0.04520(17) 0.04990(18) -0.00415(13) 0.01888(13) -0.00352(13)
I2 0.05491(19) 0.04974(19) 0.05491(19) -0.01042(14) 0.02317(15) -0.00822(15)
I3 0.0693(2) 0.0538(2) 0.0649(2) -0.01560(17) 0.03264(18) -0.00881(17)
Na1 0.0516(11) 0.0589(13) 0.0505(11) 0.0069(10) 0.0144(9) -0.0006(10)
O2 0.066(2) 0.055(2) 0.048(2) -0.0030(17) 0.0130(18) 0.0022(19)
O3 0.054(2) 0.047(2) 0.063(2) 0.0122(17) 0.0189(18) 0.0007(17)
O1 0.050(2) 0.073(3) 0.066(3) 0.005(2) 0.0169(19) 0.005(2)
O6 0.064(3) 0.078(3) 0.071(3) -0.018(2) 0.028(2) -0.010(2)
O4 0.052(2) 0.059(3) 0.094(3) 0.022(2) 0.019(2) 0.010(2)
O5 0.062(3) 0.094(4) 0.056(2) 0.010(2) 0.017(2) -0.007(2)
N3 0.054(3) 0.056(3) 0.043(2) -0.002(2) 0.0116(19) -0.013(2)
N4 0.050(3) 0.079(3) 0.048(3) -0.004(2) 0.022(2) -0.009(2)
N1 0.068(3) 0.067(3) 0.052(3) -0.003(2) 0.014(2) -0.022(3)
N2 0.067(3) 0.067(3) 0.054(3) -0.002(2) 0.015(2) -0.023(3)
N6 0.057(3) 0.089(4) 0.051(3) -0.006(3) 0.022(2) 0.005(3)
C33 0.051(3) 0.056(3) 0.050(3) -0.006(2) 0.025(2) -0.004(2)
C8 0.041(2) 0.033(2) 0.060(3) -0.009(2) 0.022(2) -0.0054(19)
C9 0.052(3) 0.042(3) 0.051(3) 0.002(2) 0.022(2) 0.003(2)
C14 0.047(3) 0.046(3) 0.050(3) 0.002(2) 0.023(2) -0.011(2)
N5 0.056(3) 0.104(5) 0.057(3) -0.010(3) 0.025(2) 0.002(3)
C12 0.046(3) 0.047(3) 0.045(3) -0.001(2) 0.011(2) -0.008(2)
C11 0.052(3) 0.053(3) 0.046(3) -0.002(2) 0.010(2) -0.012(2)
C10 0.058(3) 0.047(3) 0.052(3) -0.004(2) 0.024(2) -0.001(2)
C6 0.052(3) 0.052(3) 0.051(3) 0.000(2) 0.014(2) -0.006(2)
C13 0.044(3) 0.052(3) 0.051(3) 0.000(2) 0.017(2) -0.008(2)
C5 0.063(3) 0.044(3) 0.049(3) 0.001(2) 0.021(2) 0.005(2)
C18 0.066(4) 0.063(4) 0.063(4) 0.006(3) 0.012(3) -0.010(3)
C7 0.062(3) 0.043(3) 0.046(3) -0.001(2) 0.019(2) -0.002(2)
C15 0.069(4) 0.066(4) 0.056(3) -0.005(3) 0.029(3) -0.008(3)
C34 0.053(3) 0.057(3) 0.049(3) -0.002(2) 0.024(2) -0.003(2)
C22 0.081(4) 0.055(3) 0.042(3) 0.002(2) 0.018(3) 0.008(3)
C16 0.063(4) 0.054(4) 0.090(5) 0.002(3) 0.025(3) 0.005(3)
C26 0.043(3) 0.074(4) 0.068(4) -0.003(3) 0.019(3) -0.006(3)
C19 0.056(3) 0.054(3) 0.055(3) -0.006(3) 0.017(3) -0.006(3)
C1 0.096(3) 0.089(3) 0.059(2) 0.0014(19) 0.0176(19) 0.003(2)
C17 0.054(3) 0.057(4) 0.074(4) 0.016(3) 0.007(3) -0.014(3)
C41 0.077(4) 0.044(3) 0.086(5) -0.013(3) 0.043(4) -0.005(3)
C21 0.070(4) 0.055(3) 0.060(3) 0.017(3) 0.026(3) 0.005(3)
C23 0.063(4) 0.071(4) 0.061(4) -0.013(3) 0.004(3) 0.002(3)
C29 0.047(3) 0.073(4) 0.058(3) -0.007(3) 0.020(2) -0.010(3)
C27 0.059(3) 0.078(4) 0.054(3) -0.009(3) 0.015(3) 0.002(3)
C31 0.066(4) 0.071(4) 0.070(4) -0.019(3) 0.026(3) -0.007(3)
C24 0.055(4) 0.076(5) 0.079(5) -0.003(4) 0.005(3) 0.005(3)
C28 0.065(4) 0.065(4) 0.062(4) -0.010(3) 0.018(3) 0.000(3)
C42 0.082(5) 0.055(4) 0.108(6) -0.002(4) 0.057(5) -0.005(3)
O10 0.142(4) 0.079(3) 0.081(2) -0.0025(17) 0.025(3) 0.011(3)
C46 0.084(5) 0.071(4) 0.090(5) 0.006(4) 0.047(4) -0.009(4)
C59 0.0704(19) 0.0597(17) 0.139(3) -0.0134(19) 0.0372(19) 0.0118(14)
C30 0.081(5) 0.079(5) 0.062(4) -0.016(3) 0.028(3) -0.016(4)
C55 0.0704(19) 0.0597(17) 0.139(3) -0.0134(19) 0.0372(19) 0.0118(14)
C39 0.065(4) 0.105(6) 0.070(4) -0.027(4) 0.031(3) -0.020(4)
C45 0.090(6) 0.072(5) 0.095(6) 0.014(4) 0.016(5) -0.011(4)
C25 0.057(4) 0.079(5) 0.085(5) -0.002(4) 0.028(3) 0.012(3)
C40 0.078(5) 0.064(4) 0.122(7) -0.010(4) 0.047(5) -0.006(4)
C54 0.0704(19) 0.0597(17) 0.139(3) -0.0134(19) 0.0372(19) 0.0118(14)
C58 0.0704(19) 0.0597(17) 0.139(3) -0.0134(19) 0.0372(19) 0.0118(14)
C32 0.049(3) 0.092(5) 0.054(3) -0.001(3) 0.018(3) -0.022(3)
O7 0.142(4) 0.079(3) 0.081(2) -0.0025(17) 0.025(3) 0.011(3)
C37 0.079(5) 0.104(6) 0.074(5) 0.041(5) 0.006(4) -0.011(5)
C43 0.109(6) 0.061(4) 0.094(6) 0.007(4) 0.054(5) 0.002(4)
C38 0.067(4) 0.139(8) 0.055(4) -0.014(4) 0.024(3) -0.022(5)
C57 0.0704(19) 0.0597(17) 0.139(3) -0.0134(19) 0.0372(19) 0.0118(14)
C36 0.059(4) 0.065(4) 0.116(6) 0.038(4) 0.006(4) -0.001(3)
C44 0.123(7) 0.055(4) 0.087(5) 0.020(4) 0.026(5) 0.016(4)
C56 0.0704(19) 0.0597(17) 0.139(3) -0.0134(19) 0.0372(19) 0.0118(14)
C4 0.096(3) 0.089(3) 0.059(2) 0.0014(19) 0.0176(19) 0.003(2)
C20 0.075(5) 0.064(5) 0.132(8) 0.035(5) -0.015(5) -0.018(4)
C2 0.096(3) 0.089(3) 0.059(2) 0.0014(19) 0.0176(19) 0.003(2)
C52 0.142(4) 0.079(3) 0.081(2) -0.0025(17) 0.025(3) 0.011(3)
C3 0.096(3) 0.089(3) 0.059(2) 0.0014(19) 0.0176(19) 0.003(2)
C35 0.088(6) 0.079(6) 0.141(9) -0.001(6) 0.027(6) 0.018(5)
C53 0.142(4) 0.079(3) 0.081(2) -0.0025(17) 0.025(3) 0.011(3)
C47 0.142(4) 0.079(3) 0.081(2) -0.0025(17) 0.025(3) 0.011(3)
O8 0.142(4) 0.079(3) 0.081(2) -0.0025(17) 0.025(3) 0.011(3)
C48 0.142(4) 0.079(3) 0.081(2) -0.0025(17) 0.025(3) 0.011(3)
C51 0.142(4) 0.079(3) 0.081(2) -0.0025(17) 0.025(3) 0.011(3)
C50 0.142(4) 0.079(3) 0.081(2) -0.0025(17) 0.025(3) 0.011(3)
O11 0.142(4) 0.079(3) 0.081(2) -0.0025(17) 0.025(3) 0.011(3)
O9 0.142(4) 0.079(3) 0.081(2) -0.0025(17) 0.025(3) 0.011(3)
C61 0.142(4) 0.079(3) 0.081(2) -0.0025(17) 0.025(3) 0.011(3)
C60 0.142(4) 0.079(3) 0.081(2) -0.0025(17) 0.025(3) 0.011(3)
C64 0.142(4) 0.079(3) 0.081(2) -0.0025(17) 0.025(3) 0.011(3)
O15 0.142(4) 0.079(3) 0.081(2) -0.0025(17) 0.025(3) 0.011(3)
C62 0.142(4) 0.079(3) 0.081(2) -0.0025(17) 0.025(3) 0.011(3)
C63 0.142(4) 0.079(3) 0.081(2) -0.0025(17) 0.025(3) 0.011(3)
C49 0.142(4) 0.079(3) 0.081(2) -0.0025(17) 0.025(3) 0.011(3)

_geom_special_details            
;
 All esds (except the esd in the dihedral angle between two l.s. planes)
 are estimated using the full covariance matrix.  The cell esds are taken
 into account individually in the estimation of esds in distances, angles
 and torsion angles; correlations between esds in cell parameters are only
 used when they are defined by crystal symmetry.  An approximate (isotropic)
 treatment of cell esds is used for estimating esds involving l.s. planes.
;
loop_
_geom_bond_atom_site_label_1
_geom_bond_atom_site_label_2
_geom_bond_distance
_geom_bond_site_symmetry_2
_geom_bond_publ_flag
I1 C12 2.091(5) . ?
I2 C33 2.104(5) . ?
Na1 O2 2.303(5) . ?
Na1 O3 2.478(4) . ?
Na1 O1 2.480(5) . ?
Na1 O6 2.688(5) . ?
Na1 O4 2.441(5) . ?
Na1 O5 2.338(5) . ?
O2 C22 1.413(7) . ?
O2 C23 1.427(8) . ?
O3 C21 1.437(7) . ?
O3 C20 1.423(9) . ?
O1 C24 1.427(9) . ?
O1 C25 1.436(8) . ?
O6 C39 1.422(9) . ?
O6 C40 1.447(10) . ?
O4 C36 1.410(10) . ?
O4 C35 1.376(10) . ?
O5 C37 1.431(10) . ?
O5 C38 1.434(9) . ?
N3 N2 1.344(7) . ?
N3 C12 1.354(7) . ?
N3 C13 1.459(7) . ?
N4 C33 1.350(7) . ?
N4 N5 1.369(7) . ?
N4 C32 1.462(8) . ?
N1 N2 1.310(7) . ?
N1 C11 1.368(8) . ?
N6 N5 1.310(8) . ?
N6 C34 1.352(7) . ?
C33 C34 1.378(8) . ?
C8 H8 0.9500 . ?
C8 C9 1.427(7) . ?
C8 C7 1.418(8) . ?
C9 C10 1.387(8) . ?
C9 C34 1.462(8) . ?
C14 C13 1.507(8) . ?
C14 C15 1.387(8) . ?
C14 C19 1.378(8) . ?
C12 C11 1.379(8) . ?
C11 C7 1.477(7) . ?
C10 H10 0.9500 . ?
C10 C5 1.399(9) . ?
C6 H6 0.9500 . ?
C6 C5 1.394(7) . ?
C6 C7 1.393(8) . ?
C13 H13A 0.9900 . ?
C13 H13B 0.9900 . ?
C5 C1 1.547(9) . ?
C18 H18 0.9500 . ?
C18 C19 1.387(9) . ?
C18 C17 1.375(10) . ?
C15 H15 0.9500 . ?
C15 C16 1.391(10) . ?
C22 H22A 0.9900 . ?
C22 H22B 0.9900 . ?
C22 C21 1.482(10) . ?
C16 H16 0.9500 . ?
C16 C17 1.380(10) . ?
C26 C27 1.393(10) . ?
C26 C31 1.380(9) . ?
C26 C25 1.505(10) . ?
C19 H19 0.9500 . ?
C1 C4 1.520(12) . ?
C1 C2 1.510(12) . ?
C1 C3 1.503(11) . ?
C17 C20 1.505(10) . ?
C41 C42 1.386(10) . ?
C41 C46 1.386(10) . ?
C41 C40 1.490(12) . ?
C21 H21A 0.9900 . ?
C21 H21B 0.9900 . ?
C23 H23A 0.9900 . ?
C23 H23B 0.9900 . ?
C23 C24 1.480(10) . ?
C29 C28 1.378(9) . ?
C29 C30 1.393(10) . ?
C29 C32 1.506(10) . ?
C27 H27 0.9500 . ?
C27 C28 1.372(10) . ?
C31 H31 0.9500 . ?
C31 C30 1.378(11) . ?
C24 H24A 0.9900 . ?
C24 H24B 0.9900 . ?
C28 H28 0.9500 . ?
C42 H42 0.9500 . ?
C42 C43 1.353(13) . ?
O10 C52 1.45(3) . ?
O10 C53 1.46(2) . ?
C46 H46 0.9500 . ?
C46 C45 1.356(12) . ?
C59 H59 0.9500 . ?
C59 C54 1.397(12) . ?
C59 C58 1.356(13) . ?
C30 H30 0.9500 . ?
C55 H55 0.9500 . ?
C55 C54 1.429(13) . ?
C55 C56 1.404(13) . ?
C39 H39A 0.9900 . ?
C39 H39B 0.9900 . ?
C39 C38 1.469(13) . ?
C45 H45 0.9500 . ?
C45 C44 1.397(12) . ?
C25 H25A 0.9900 . ?
C25 H25B 0.9900 . ?
C40 H40A 0.9900 . ?
C40 H40B 0.9900 . ?
C54 C53 1.36(2) . ?
C54 C64 1.65(2) . ?
C58 H58 0.9500 . ?
C58 C57 1.364(13) . ?
C32 H32A 0.9900 . ?
C32 H32B 0.9900 . ?
O7 C47 1.45(2) . ?
O7 C48 1.45(2) . ?
C37 H37A 0.9900 . ?
C37 H37B 0.9900 . ?
C37 C36 1.493(13) . ?
C43 H43 0.9500 . ?
C43 C44 1.371(13) . ?
C38 H38A 0.9900 . ?
C38 H38B 0.9900 . ?
C57 C56 1.339(12) . ?
C57 C35 1.514(14) . ?
C36 H36A 0.9900 . ?
C36 H36B 0.9900 . ?
C44 C47 1.56(3) . ?
C44 C49 1.43(3) . ?
C56 H56 0.9500 . ?
C4 H4A 0.9800 . ?
C4 H4B 0.9800 . ?
C4 H4C 0.9800 . ?
C20 H20A 0.9900 . ?
C20 H20B 0.9900 . ?
C2 H2A 0.9800 . ?
C2 H2B 0.9800 . ?
C2 H2C 0.9800 . ?
C52 H52A 0.9900 . ?
C52 H52B 0.9900 . ?
C52 C62 1.77(3) . ?
C3 H3A 0.9800 . ?
C3 H3B 0.9800 . ?
C3 H3C 0.9800 . ?
C35 H35A 0.9900 . ?
C35 H35B 0.9900 . ?
C53 H53A 0.9900 . ?
C53 H53B 0.9900 . ?
C47 H47A 0.9900 . ?
C47 H47B 0.9900 . ?
O8 C50 1.29(2) . ?
O8 C62 1.248(15) . ?
C48 H48A 0.9900 . ?
C48 H48B 0.9900 . ?
C48 C50 1.53(3) . ?
C51 H51A 0.9900 . ?
C51 H51B 0.9900 . ?
C51 O11 1.239(15) . ?
C51 C63 1.23(3) . ?
C50 H50A 0.9900 . ?
C50 H50B 0.9900 . ?
O11 C61 1.49(2) . ?
O9 C60 1.45(2) . ?
O9 C49 1.45(2) . ?
C61 H61A 0.9900 . ?
C61 H61B 0.9900 . ?
C61 C60 1.49(3) . ?
C60 H60A 0.9900 . ?
C60 H60B 0.9900 . ?
C64 H64A 0.9900 . ?
C64 H64B 0.9900 . ?
C64 O15 1.42(2) . ?
O15 C63 1.33(3) . ?
C62 H62A 0.9900 . ?
C62 H62B 0.9900 . ?
C63 H63A 0.9900 . ?
C63 H63B 0.9900 . ?
C49 H49A 0.9900 . ?
C49 H49B 0.9900 . ?

loop_
_geom_angle_atom_site_label_1
_geom_angle_atom_site_label_2
_geom_angle_atom_site_label_3
_geom_angle
_geom_angle_site_symmetry_1
_geom_angle_site_symmetry_3
_geom_angle_publ_flag
O2 Na1 O3 70.88(15) . . ?
O2 Na1 O1 69.61(16) . . ?
O2 Na1 O6 102.95(18) . . ?
O2 Na1 O4 119.09(19) . . ?
O2 Na1 O5 169.8(2) . . ?
O3 Na1 O1 137.97(17) . . ?
O3 Na1 O6 106.33(16) . . ?
O1 Na1 O6 95.96(16) . . ?
O4 Na1 O3 93.80(15) . . ?
O4 Na1 O1 93.01(17) . . ?
O4 Na1 O6 137.48(19) . . ?
O5 Na1 O3 108.79(17) . . ?
O5 Na1 O1 112.64(17) . . ?
O5 Na1 O6 67.16(19) . . ?
O5 Na1 O4 71.0(2) . . ?
C22 O2 Na1 116.6(4) . . ?
C22 O2 C23 113.4(5) . . ?
C23 O2 Na1 114.7(4) . . ?
C21 O3 Na1 105.5(3) . . ?
C20 O3 Na1 121.9(5) . . ?
C20 O3 C21 108.5(5) . . ?
C24 O1 Na1 110.8(4) . . ?
C24 O1 C25 112.4(5) . . ?
C25 O1 Na1 118.9(4) . . ?
C39 O6 Na1 107.1(4) . . ?
C39 O6 C40 109.8(6) . . ?
C40 O6 Na1 136.6(5) . . ?
C36 O4 Na1 109.3(4) . . ?
C35 O4 Na1 125.5(5) . . ?
C35 O4 C36 108.5(6) . . ?
C37 O5 Na1 112.5(5) . . ?
C37 O5 C38 114.0(6) . . ?
C38 O5 Na1 116.8(5) . . ?
N2 N3 C12 110.6(4) . . ?
N2 N3 C13 119.8(5) . . ?
C12 N3 C13 128.4(5) . . ?
C33 N4 N5 109.4(5) . . ?
C33 N4 C32 129.3(5) . . ?
N5 N4 C32 119.5(5) . . ?
N2 N1 C11 109.1(5) . . ?
N1 N2 N3 107.7(5) . . ?
N5 N6 C34 109.7(5) . . ?
N4 C33 I2 121.6(4) . . ?
N4 C33 C34 105.6(4) . . ?
C34 C33 I2 132.6(4) . . ?
C9 C8 H8 121.7 . . ?
C7 C8 H8 121.7 . . ?
C7 C8 C9 116.6(5) . . ?
C8 C9 C34 119.3(5) . . ?
C10 C9 C8 120.6(5) . . ?
C10 C9 C34 120.0(5) . . ?
C15 C14 C13 121.7(5) . . ?
C19 C14 C13 120.1(5) . . ?
C19 C14 C15 118.2(6) . . ?
N6 N5 N4 107.3(5) . . ?
N3 C12 I1 122.6(4) . . ?
N3 C12 C11 104.9(5) . . ?
C11 C12 I1 132.4(4) . . ?
N1 C11 C12 107.7(5) . . ?
N1 C11 C7 120.0(5) . . ?
C12 C11 C7 132.2(5) . . ?
C9 C10 H10 118.7 . . ?
C9 C10 C5 122.6(5) . . ?
C5 C10 H10 118.7 . . ?
C5 C6 H6 119.0 . . ?
C7 C6 H6 119.0 . . ?
C7 C6 C5 122.1(6) . . ?
N3 C13 C14 111.4(4) . . ?
N3 C13 H13A 109.3 . . ?
N3 C13 H13B 109.3 . . ?
C14 C13 H13A 109.3 . . ?
C14 C13 H13B 109.3 . . ?
H13A C13 H13B 108.0 . . ?
C10 C5 C1 120.7(5) . . ?
C6 C5 C10 117.0(5) . . ?
C6 C5 C1 122.3(6) . . ?
C19 C18 H18 119.6 . . ?
C17 C18 H18 119.6 . . ?
C17 C18 C19 120.7(6) . . ?
C8 C7 C11 119.0(5) . . ?
C6 C7 C8 121.2(5) . . ?
C6 C7 C11 119.6(5) . . ?
C14 C15 H15 120.0 . . ?
C14 C15 C16 120.0(6) . . ?
C16 C15 H15 120.0 . . ?
N6 C34 C33 107.9(5) . . ?
N6 C34 C9 120.2(5) . . ?
C33 C34 C9 131.8(5) . . ?
O2 C22 H22A 110.0 . . ?
O2 C22 H22B 110.0 . . ?
O2 C22 C21 108.7(5) . . ?
H22A C22 H22B 108.3 . . ?
C21 C22 H22A 110.0 . . ?
C21 C22 H22B 110.0 . . ?
C15 C16 H16 119.2 . . ?
C17 C16 C15 121.7(6) . . ?
C17 C16 H16 119.2 . . ?
C27 C26 C25 120.2(6) . . ?
C31 C26 C27 118.6(7) . . ?
C31 C26 C25 121.2(7) . . ?
C14 C19 C18 121.4(6) . . ?
C14 C19 H19 119.3 . . ?
C18 C19 H19 119.3 . . ?
C4 C1 C5 109.2(7) . . ?
C2 C1 C5 113.1(6) . . ?
C2 C1 C4 107.9(7) . . ?
C3 C1 C5 109.2(7) . . ?
C3 C1 C4 107.3(7) . . ?
C3 C1 C2 109.9(7) . . ?
C18 C17 C16 118.0(6) . . ?
C18 C17 C20 121.3(8) . . ?
C16 C17 C20 120.5(8) . . ?
C42 C41 C46 117.7(8) . . ?
C42 C41 C40 120.8(7) . . ?
C46 C41 C40 121.6(7) . . ?
O3 C21 C22 110.2(5) . . ?
O3 C21 H21A 109.6 . . ?
O3 C21 H21B 109.6 . . ?
C22 C21 H21A 109.6 . . ?
C22 C21 H21B 109.6 . . ?
H21A C21 H21B 108.1 . . ?
O2 C23 H23A 110.1 . . ?
O2 C23 H23B 110.1 . . ?
O2 C23 C24 108.1(5) . . ?
H23A C23 H23B 108.4 . . ?
C24 C23 H23A 110.1 . . ?
C24 C23 H23B 110.1 . . ?
C28 C29 C30 117.7(7) . . ?
C28 C29 C32 121.9(6) . . ?
C30 C29 C32 120.4(6) . . ?
C26 C27 H27 119.8 . . ?
C28 C27 C26 120.3(6) . . ?
C28 C27 H27 119.8 . . ?
C26 C31 H31 119.7 . . ?
C30 C31 C26 120.6(7) . . ?
C30 C31 H31 119.7 . . ?
O1 C24 C23 109.2(5) . . ?
O1 C24 H24A 109.8 . . ?
O1 C24 H24B 109.8 . . ?
C23 C24 H24A 109.8 . . ?
C23 C24 H24B 109.8 . . ?
H24A C24 H24B 108.3 . . ?
C29 C28 H28 119.1 . . ?
C27 C28 C29 121.7(6) . . ?
C27 C28 H28 119.1 . . ?
C41 C42 H42 119.4 . . ?
C43 C42 C41 121.2(8) . . ?
C43 C42 H42 119.4 . . ?
C52 O10 C53 107.0(16) . . ?
C41 C46 H46 119.8 . . ?
C45 C46 C41 120.4(7) . . ?
C45 C46 H46 119.8 . . ?
C54 C59 H59 119.3 . . ?
C58 C59 H59 119.3 . . ?
C58 C59 C54 121.4(10) . . ?
C29 C30 H30 119.4 . . ?
C31 C30 C29 121.1(6) . . ?
C31 C30 H30 119.4 . . ?
C54 C55 H55 118.8 . . ?
C56 C55 H55 118.8 . . ?
C56 C55 C54 122.4(8) . . ?
O6 C39 H39A 109.9 . . ?
O6 C39 H39B 109.9 . . ?
O6 C39 C38 108.8(6) . . ?
H39A C39 H39B 108.3 . . ?
C38 C39 H39A 109.9 . . ?
C38 C39 H39B 109.9 . . ?
C46 C45 H45 119.1 . . ?
C46 C45 C44 121.8(9) . . ?
C44 C45 H45 119.1 . . ?
O1 C25 C26 109.6(5) . . ?
O1 C25 H25A 109.7 . . ?
O1 C25 H25B 109.7 . . ?
C26 C25 H25A 109.7 . . ?
C26 C25 H25B 109.7 . . ?
H25A C25 H25B 108.2 . . ?
O6 C40 C41 109.1(6) . . ?
O6 C40 H40A 109.9 . . ?
O6 C40 H40B 109.9 . . ?
C41 C40 H40A 109.9 . . ?
C41 C40 H40B 109.9 . . ?
H40A C40 H40B 108.3 . . ?
C59 C54 C55 114.0(10) . . ?
C59 C54 C64 115.0(12) . . ?
C55 C54 C64 131.0(11) . . ?
C53 C54 C59 135.6(14) . . ?
C53 C54 C55 110.2(12) . . ?
C59 C58 H58 118.0 . . ?
C59 C58 C57 123.9(9) . . ?
C57 C58 H58 118.0 . . ?
N4 C32 C29 112.1(5) . . ?
N4 C32 H32A 109.2 . . ?
N4 C32 H32B 109.2 . . ?
C29 C32 H32A 109.2 . . ?
C29 C32 H32B 109.2 . . ?
H32A C32 H32B 107.9 . . ?
C47 O7 C48 108.2(18) . . ?
O5 C37 H37A 110.2 . . ?
O5 C37 H37B 110.2 . . ?
O5 C37 C36 107.3(6) . . ?
H37A C37 H37B 108.5 . . ?
C36 C37 H37A 110.2 . . ?
C36 C37 H37B 110.2 . . ?
C42 C43 H43 119.1 . . ?
C42 C43 C44 121.8(8) . . ?
C44 C43 H43 119.1 . . ?
O5 C38 C39 109.9(6) . . ?
O5 C38 H38A 109.7 . . ?
O5 C38 H38B 109.7 . . ?
C39 C38 H38A 109.7 . . ?
C39 C38 H38B 109.7 . . ?
H38A C38 H38B 108.2 . . ?
C58 C57 C35 119.8(8) . . ?
C56 C57 C58 118.0(10) . . ?
C56 C57 C35 122.0(10) . . ?
O4 C36 C37 110.4(6) . . ?
O4 C36 H36A 109.6 . . ?
O4 C36 H36B 109.6 . . ?
C37 C36 H36A 109.6 . . ?
C37 C36 H36B 109.6 . . ?
H36A C36 H36B 108.1 . . ?
C45 C44 C47 128.1(13) . . ?
C45 C44 C49 114.7(13) . . ?
C43 C44 C45 116.9(9) . . ?
C43 C44 C47 113.9(12) . . ?
C43 C44 C49 128.2(13) . . ?
C55 C56 H56 119.9 . . ?
C57 C56 C55 120.3(10) . . ?
C57 C56 H56 119.9 . . ?
C1 C4 H4A 109.5 . . ?
C1 C4 H4B 109.5 . . ?
C1 C4 H4C 109.5 . . ?
H4A C4 H4B 109.5 . . ?
H4A C4 H4C 109.5 . . ?
H4B C4 H4C 109.5 . . ?
O3 C20 C17 112.6(6) . . ?
O3 C20 H20A 109.1 . . ?
O3 C20 H20B 109.1 . . ?
C17 C20 H20A 109.1 . . ?
C17 C20 H20B 109.1 . . ?
H20A C20 H20B 107.8 . . ?
C1 C2 H2A 109.5 . . ?
C1 C2 H2B 109.5 . . ?
C1 C2 H2C 109.5 . . ?
H2A C2 H2B 109.5 . . ?
H2A C2 H2C 109.5 . . ?
H2B C2 H2C 109.5 . . ?
O10 C52 H52A 113.3 . . ?
O10 C52 H52B 113.3 . . ?
O10 C52 C62 91.9(16) . . ?
H52A C52 H52B 110.6 . . ?
C62 C52 H52A 113.3 . . ?
C62 C52 H52B 113.3 . . ?
C1 C3 H3A 109.5 . . ?
C1 C3 H3B 109.5 . . ?
C1 C3 H3C 109.5 . . ?
H3A C3 H3B 109.5 . . ?
H3A C3 H3C 109.5 . . ?
H3B C3 H3C 109.5 . . ?
O4 C35 C57 111.4(7) . . ?
O4 C35 H35A 109.3 . . ?
O4 C35 H35B 109.3 . . ?
C57 C35 H35A 109.3 . . ?
C57 C35 H35B 109.3 . . ?
H35A C35 H35B 108.0 . . ?
O10 C53 H53A 109.8 . . ?
O10 C53 H53B 109.8 . . ?
C54 C53 O10 109.2(17) . . ?
C54 C53 H53A 109.8 . . ?
C54 C53 H53B 109.8 . . ?
H53A C53 H53B 108.3 . . ?
O7 C47 C44 108.7(18) . . ?
O7 C47 H47A 110.0 . . ?
O7 C47 H47B 110.0 . . ?
C44 C47 H47A 110.0 . . ?
C44 C47 H47B 110.0 . . ?
H47A C47 H47B 108.3 . . ?
C62 O8 C50 115.8(16) . . ?
O7 C48 H48A 110.4 . . ?
O7 C48 H48B 110.4 . . ?
O7 C48 C50 106.4(19) . . ?
H48A C48 H48B 108.6 . . ?
C50 C48 H48A 110.4 . . ?
C50 C48 H48B 110.4 . . ?
H51A C51 H51B 104.7 . . ?
O11 C51 H51A 101.7 . . ?
O11 C51 H51B 101.7 . . ?
C63 C51 H51A 101.7 . . ?
C63 C51 H51B 101.7 . . ?
C63 C51 O11 141(2) . . ?
O8 C50 C48 112.4(18) . . ?
O8 C50 H50A 109.1 . . ?
O8 C50 H50B 109.1 . . ?
C48 C50 H50A 109.1 . . ?
C48 C50 H50B 109.1 . . ?
H50A C50 H50B 107.8 . . ?
C51 O11 C61 131.7(16) . . ?
C60 O9 C49 117.5(17) . . ?
O11 C61 H61A 111.9 . . ?
O11 C61 H61B 111.9 . . ?
O11 C61 C60 99.4(15) . . ?
H61A C61 H61B 109.6 . . ?
C60 C61 H61A 111.9 . . ?
C60 C61 H61B 111.9 . . ?
O9 C60 C61 107.6(19) . . ?
O9 C60 H60A 110.2 . . ?
O9 C60 H60B 110.2 . . ?
C61 C60 H60A 110.2 . . ?
C61 C60 H60B 110.2 . . ?
H60A C60 H60B 108.5 . . ?
C54 C64 H64A 108.2 . . ?
C54 C64 H64B 108.2 . . ?
H64A C64 H64B 107.3 . . ?
O15 C64 C54 116.5(15) . . ?
O15 C64 H64A 108.2 . . ?
O15 C64 H64B 108.2 . . ?
C63 O15 C64 113.9(16) . . ?
C52 C62 H62A 109.8 . . ?
C52 C62 H62B 109.8 . . ?
O8 C62 C52 109.4(17) . . ?
O8 C62 H62A 109.8 . . ?
O8 C62 H62B 109.8 . . ?
H62A C62 H62B 108.2 . . ?
C51 C63 O15 125(2) . . ?
C51 C63 H63A 106.2 . . ?
C51 C63 H63B 106.2 . . ?
O15 C63 H63A 106.2 . . ?
O15 C63 H63B 106.2 . . ?
H63A C63 H63B 106.4 . . ?
C44 C49 O9 105.0(17) . . ?
C44 C49 H49A 110.7 . . ?
C44 C49 H49B 110.7 . . ?
O9 C49 H49A 110.7 . . ?
O9 C49 H49B 110.7 . . ?
H49A C49 H49B 108.8 . . ?

loop_
_geom_torsion_atom_site_label_1
_geom_torsion_atom_site_label_2
_geom_torsion_atom_site_label_3
_geom_torsion_atom_site_label_4
_geom_torsion
_geom_torsion_site_symmetry_1
_geom_torsion_site_symmetry_2
_geom_torsion_site_symmetry_3
_geom_torsion_site_symmetry_4
_geom_torsion_publ_flag
I1 C12 C11 N1 175.9(5) . . . . ?
I1 C12 C11 C7 -6.7(11) . . . . ?
I2 C33 C34 N6 -175.6(5) . . . . ?
I2 C33 C34 C9 6.9(11) . . . . ?
Na1 O2 C22 C21 -36.8(6) . . . . ?
Na1 O2 C23 C24 50.0(6) . . . . ?
Na1 O3 C21 C22 -50.5(5) . . . . ?
Na1 O3 C20 C17 71.3(9) . . . . ?
Na1 O1 C24 C23 38.8(7) . . . . ?
Na1 O1 C25 C26 -78.4(6) . . . . ?
Na1 O6 C39 C38 -43.3(6) . . . . ?
Na1 O6 C40 C41 33.2(9) . . . . ?
Na1 O4 C36 C37 43.4(6) . . . . ?
Na1 O4 C35 C57 -57.8(10) . . . . ?
Na1 O5 C37 C36 47.7(7) . . . . ?
Na1 O5 C38 C39 -50.3(7) . . . . ?
O2 C22 C21 O3 59.8(6) . . . . ?
O2 C23 C24 O1 -58.4(8) . . . . ?
O6 C39 C38 O5 63.0(7) . . . . ?
O5 C37 C36 O4 -61.8(8) . . . . ?
N3 C12 C11 N1 -1.3(7) . . . . ?
N3 C12 C11 C7 176.2(6) . . . . ?
N4 C33 C34 N6 -0.6(7) . . . . ?
N4 C33 C34 C9 -178.1(6) . . . . ?
N1 C11 C7 C8 142.9(6) . . . . ?
N1 C11 C7 C6 -31.3(9) . . . . ?
N2 N3 C12 I1 -176.6(4) . . . . ?
N2 N3 C12 C11 0.9(7) . . . . ?
N2 N3 C13 C14 -94.9(6) . . . . ?
N2 N1 C11 C12 1.2(8) . . . . ?
N2 N1 C11 C7 -176.6(6) . . . . ?
C33 N4 N5 N6 -1.5(8) . . . . ?
C33 N4 C32 C29 -72.6(9) . . . . ?
C8 C9 C10 C5 0.3(8) . . . . ?
C8 C9 C34 N6 -146.6(6) . . . . ?
C8 C9 C34 C33 30.7(10) . . . . ?
C9 C8 C7 C11 -174.7(5) . . . . ?
C9 C8 C7 C6 -0.6(8) . . . . ?
C9 C10 C5 C6 -0.2(8) . . . . ?
C9 C10 C5 C1 179.1(6) . . . . ?
C14 C15 C16 C17 -0.4(10) . . . . ?
N5 N4 C33 I2 176.9(4) . . . . ?
N5 N4 C33 C34 1.2(7) . . . . ?
N5 N4 C32 C29 90.3(7) . . . . ?
N5 N6 C34 C33 -0.4(8) . . . . ?
N5 N6 C34 C9 177.6(6) . . . . ?
C12 N3 N2 N1 -0.1(7) . . . . ?
C12 N3 C13 C14 71.5(7) . . . . ?
C12 C11 C7 C8 -34.2(10) . . . . ?
C12 C11 C7 C6 151.5(7) . . . . ?
C11 N1 N2 N3 -0.7(8) . . . . ?
C10 C9 C34 N6 30.5(9) . . . . ?
C10 C9 C34 C33 -152.2(7) . . . . ?
C10 C5 C1 C4 57.3(9) . . . . ?
C10 C5 C1 C2 177.4(6) . . . . ?
C10 C5 C1 C3 -59.9(9) . . . . ?
C6 C5 C1 C4 -123.5(7) . . . . ?
C6 C5 C1 C2 -3.3(10) . . . . ?
C6 C5 C1 C3 119.4(7) . . . . ?
C13 N3 N2 N1 168.6(5) . . . . ?
C13 N3 C12 I1 16.0(8) . . . . ?
C13 N3 C12 C11 -166.6(6) . . . . ?
C13 C14 C15 C16 177.0(5) . . . . ?
C13 C14 C19 C18 -176.1(5) . . . . ?
C5 C6 C7 C8 0.7(9) . . . . ?
C5 C6 C7 C11 174.8(5) . . . . ?
C18 C17 C20 O3 69.4(10) . . . . ?
C7 C8 C9 C10 0.1(8) . . . . ?
C7 C8 C9 C34 177.2(5) . . . . ?
C7 C6 C5 C10 -0.3(9) . . . . ?
C7 C6 C5 C1 -179.6(6) . . . . ?
C15 C14 C13 N3 40.1(7) . . . . ?
C15 C14 C19 C18 2.5(8) . . . . ?
C15 C16 C17 C18 1.6(10) . . . . ?
C15 C16 C17 C20 -173.3(6) . . . . ?
C34 N6 N5 N4 1.1(8) . . . . ?
C34 C9 C10 C5 -176.7(5) . . . . ?
C22 O2 C23 C24 -172.5(5) . . . . ?
C16 C17 C20 O3 -115.8(8) . . . . ?
C26 C27 C28 C29 0.9(10) . . . . ?
C26 C31 C30 C29 0.5(11) . . . . ?
C19 C14 C13 N3 -141.3(5) . . . . ?
C19 C14 C15 C16 -1.6(9) . . . . ?
C19 C18 C17 C16 -0.7(9) . . . . ?
C19 C18 C17 C20 174.2(6) . . . . ?
C17 C18 C19 C14 -1.4(9) . . . . ?
C41 C42 C43 C44 0.9(12) . . . . ?
C41 C46 C45 C44 -1.6(13) . . . . ?
C21 O3 C20 C17 -166.1(7) . . . . ?
C23 O2 C22 C21 -173.4(5) . . . . ?
C27 C26 C31 C30 -1.9(10) . . . . ?
C27 C26 C25 O1 -38.2(9) . . . . ?
C31 C26 C27 C28 1.2(10) . . . . ?
C31 C26 C25 O1 144.7(6) . . . . ?
C24 O1 C25 C26 149.9(6) . . . . ?
C28 C29 C30 C31 1.5(10) . . . . ?
C28 C29 C32 N4 121.4(7) . . . . ?
C42 C41 C46 C45 4.8(11) . . . . ?
C42 C41 C40 O6 -101.1(7) . . . . ?
C42 C43 C44 C45 2.4(12) . . . . ?
C42 C43 C44 C47 -166.7(11) . . . . ?
C42 C43 C44 C49 176.2(13) . . . . ?
O10 C52 C62 O8 -122(2) . . . . ?
C46 C41 C42 C43 -4.5(11) . . . . ?
C46 C41 C40 O6 77.4(8) . . . . ?
C46 C45 C44 C43 -2.0(13) . . . . ?
C46 C45 C44 C47 165.2(13) . . . . ?
C46 C45 C44 C49 -176.7(12) . . . . ?
C59 C54 C53 O10 -43(3) . . . . ?
C59 C54 C64 O15 -53(2) . . . . ?
C59 C58 C57 C56 -0.6(12) . . . . ?
C59 C58 C57 C35 174.5(7) . . . . ?
C30 C29 C28 C27 -2.3(10) . . . . ?
C30 C29 C32 N4 -56.4(8) . . . . ?
C55 C54 C53 O10 142.9(15) . . . . ?
C55 C54 C64 O15 128.2(16) . . . . ?
C39 O6 C40 C41 179.9(5) . . . . ?
C45 C44 C47 O7 -121.3(16) . . . . ?
C45 C44 C49 O9 -126.4(14) . . . . ?
C25 O1 C24 C23 174.4(6) . . . . ?
C25 C26 C27 C28 -176.0(6) . . . . ?
C25 C26 C31 C30 175.3(6) . . . . ?
C40 O6 C39 C38 160.0(6) . . . . ?
C40 C41 C42 C43 174.0(7) . . . . ?
C40 C41 C46 C45 -173.7(7) . . . . ?
C54 C59 C58 C57 1.5(12) . . . . ?
C54 C55 C56 C57 1.7(11) . . . . ?
C54 C64 O15 C63 -68(3) . . . . ?
C58 C59 C54 C55 -0.8(10) . . . . ?
C58 C59 C54 C53 -174.5(16) . . . . ?
C58 C59 C54 C64 -179.5(11) . . . . ?
C58 C57 C56 C55 -1.0(11) . . . . ?
C58 C57 C35 O4 109.7(9) . . . . ?
C32 N4 C33 I2 -18.9(9) . . . . ?
C32 N4 C33 C34 165.5(7) . . . . ?
C32 N4 N5 N6 -167.5(6) . . . . ?
C32 C29 C28 C27 179.9(6) . . . . ?
C32 C29 C30 C31 179.4(6) . . . . ?
O7 C48 C50 O8 64(3) . . . . ?
C37 O5 C38 C39 175.8(6) . . . . ?
C43 C44 C47 O7 46.2(19) . . . . ?
C43 C44 C49 O9 60(2) . . . . ?
C38 O5 C37 C36 -176.4(6) . . . . ?
C36 O4 C35 C57 170.3(7) . . . . ?
C56 C55 C54 C59 -0.8(10) . . . . ?
C56 C55 C54 C53 174.5(12) . . . . ?
C56 C55 C54 C64 177.7(13) . . . . ?
C56 C57 C35 O4 -75.5(10) . . . . ?
C20 O3 C21 C22 177.4(6) . . . . ?
C52 O10 C53 C54 -77(2) . . . . ?
C35 O4 C36 C37 -176.6(7) . . . . ?
C35 C57 C56 C55 -176.0(7) . . . . ?
C53 O10 C52 C62 161.1(17) . . . . ?
C47 O7 C48 C50 -173.1(17) . . . . ?
C48 O7 C47 C44 179.9(16) . . . . ?
C51 O11 C61 C60 162(2) . . . . ?
C50 O8 C62 C52 -163(2) . . . . ?
O11 C51 C63 O15 -123(4) . . . . ?
O11 C61 C60 O9 75(2) . . . . ?
C60 O9 C49 C44 179.9(16) . . . . ?
C64 O15 C63 C51 179(3) . . . . ?
C62 O8 C50 C48 120(2) . . . . ?
C63 C51 O11 C61 138(4) . . . . ?
C49 O9 C60 C61 177.6(17) . . . . ?

_smtbx_masks_special_details     ?
loop_
_smtbx_masks_void_nr
_smtbx_masks_void_average_x
_smtbx_masks_void_average_y
_smtbx_masks_void_average_z
_smtbx_masks_void_volume
_smtbx_masks_void_count_electrons
_smtbx_masks_void_content
1 0.227 0.688 0.080 273.7 43.5 '1 ?'
2 0.273 0.188 0.420 273.7 59.2 '1 ?'
3 0.727 -0.188 0.580 273.7 47.1 '1 ?'
4 0.773 0.312 0.920 273.7 62.8 '1 ?'

_smtbx_masks_void_probe_radius   1.2
_smtbx_masks_void_truncation_radius 1.2
_shelx_res_file                  
;
TITL 011hmt23_auto_a.res in P2(1)/n
    011hmt23_auto.res
    created by SHELXL-2019/3 at 11:44:23 on 15-Apr-2024
REM Old TITL 011hmt23_auto in P2(1)/n
REM SHELXT solution in P2(1)/n: R1 0.157, Rweak 0.020, Alpha 0.036
REM <I/s> 0.354 for 688 systematic absences, Orientation as input
REM Formula found by SHELXT: C66 N8 O7 I3
CELL 1.54184 21.3809 11.8823 26.6796 90 100.995 90
ZERR 4 0.0004 0.0002 0.0005 0 0.002 0
LATT 1
SYMM 0.5-X,0.5+Y,0.5-Z
SFAC C H I N Na O
UNIT 232 272 12 24 4 36
EADP C49 O9 C60 C48 O7 C47 C61 C50 O8 O11 C51 C62 C63 C52 O10 O15 C53 C64
EADP C1 C2 C4 C3
DFIX 1.4 C62 O8
DFIX 1.4 C51 O11
EADP C54 C55 C56 C58 C57 C59

L.S. 10
PLAN  25
SIZE 0.04 0.07 0.32
TEMP -123
CONF
BOND
list 4
MORE -1
BOND $H
ABIN
fmap 2 53
acta
OMIT 2 0 0
REM <olex2.extras>
REM <HklSrc "%.\\011hmt23_auto.hkl">
REM </olex2.extras>

WGHT    0.059100   14.437599
FVAR       0.19533   0.50963
I1    3    0.818862    0.201946    0.438728    11.00000    0.04801    0.04520 =
         0.04990   -0.00415    0.01888   -0.00352
I2    3    0.648347    0.095542    0.452207    11.00000    0.05491    0.04974 =
         0.05491   -0.01042    0.02317   -0.00822
I3    3    0.728827    0.006028    0.358607    11.00000    0.06934    0.05384 =
         0.06493   -0.01560    0.03264   -0.00881
NA1   5    0.592892    0.577236    0.308880    11.00000    0.05161    0.05892 =
         0.05051    0.00688    0.01442   -0.00060
O2    6    0.549451    0.621371    0.225459    11.00000    0.06554    0.05494 =
         0.04768   -0.00303    0.01303    0.00218
O3    6    0.679461    0.632089    0.263861    11.00000    0.05428    0.04671 =
         0.06251    0.01217    0.01894    0.00067
O1    6    0.481469    0.508853    0.286674    11.00000    0.05039    0.07271 =
         0.06650    0.00498    0.01686    0.00479
O6    6    0.566795    0.760455    0.360289    11.00000    0.06411    0.07789 =
         0.07110   -0.01780    0.02846   -0.01003
O4    6    0.635473    0.388488    0.328971    11.00000    0.05210    0.05903 =
         0.09442    0.02181    0.01921    0.00974
O5    6    0.634426    0.566278    0.396387    11.00000    0.06223    0.09440 =
         0.05581    0.01039    0.01750   -0.00701
N3    4    0.901356    0.403335    0.478670    11.00000    0.05418    0.05555 =
         0.04277   -0.00159    0.01161   -0.01279
N4    4    0.544258    0.163943    0.509263    11.00000    0.04969    0.07898 =
         0.04788   -0.00446    0.02191   -0.00854
N1    4    0.888114    0.446876    0.553906    11.00000    0.06805    0.06677 =
         0.05185   -0.00343    0.01449   -0.02182
N2    4    0.920027    0.473315    0.518281    11.00000    0.06693    0.06675 =
         0.05409   -0.00205    0.01538   -0.02335
N6    4    0.585460    0.245296    0.580205    11.00000    0.05732    0.08893 =
         0.05056   -0.00564    0.02207    0.00465
C33   1    0.607523    0.168982    0.510159    11.00000    0.05127    0.05581 =
         0.04964   -0.00560    0.02527   -0.00414
C8    1    0.741584    0.282706    0.545104    11.00000    0.04068    0.03311 =
         0.06039   -0.00881    0.02165   -0.00540
AFIX  43
H8    2    0.729151    0.279599    0.508994    11.00000   -1.20000
AFIX   0
C9    1    0.698958    0.252283    0.577972    11.00000    0.05244    0.04238 =
         0.05058    0.00217    0.02196    0.00309
C14   1    0.868798    0.490169    0.394396    11.00000    0.04683    0.04637 =
         0.05017    0.00171    0.02309   -0.01081
N5    4    0.531116    0.213013    0.552532    11.00000    0.05602    0.10427 =
         0.05713   -0.01021    0.02527    0.00208
C12   1    0.856775    0.330481    0.488944    11.00000    0.04630    0.04744 =
         0.04514   -0.00052    0.01121   -0.00809
C11   1    0.847747    0.359729    0.537088    11.00000    0.05237    0.05312 =
         0.04558   -0.00238    0.00997   -0.01159
C10   1    0.718236    0.257635    0.630594    11.00000    0.05787    0.04664 =
         0.05219   -0.00438    0.02430   -0.00101
AFIX  43
H10   2    0.688874    0.236457    0.651511    11.00000   -1.20000
AFIX   0
C6    1    0.820939    0.322966    0.622064    11.00000    0.05201    0.05193 =
         0.05094    0.00004    0.01414   -0.00598
AFIX  43
H6    2    0.862630    0.347694    0.636858    11.00000   -1.20000
AFIX   0
C13   1    0.919912    0.426103    0.429778    11.00000    0.04432    0.05241 =
         0.05089   -0.00028    0.01731   -0.00840
AFIX  23
H13A  2    0.928130    0.354037    0.413571    11.00000   -1.20000
H13B  2    0.959871    0.470372    0.435626    11.00000   -1.20000
AFIX   0
C5    1    0.779202    0.292986    0.654070    11.00000    0.06302    0.04377 =
         0.04850    0.00091    0.02136    0.00529
C18   1    0.811546    0.527426    0.309053    11.00000    0.06600    0.06265 =
         0.06259    0.00599    0.01180   -0.01029
AFIX  43
H18   2    0.804088    0.509629    0.273698    11.00000   -1.20000
AFIX   0
C7    1    0.803463    0.317821    0.569086    11.00000    0.06206    0.04322 =
         0.04604   -0.00135    0.01867   -0.00221
C15   1    0.834835    0.576283    0.411944    11.00000    0.06904    0.06642 =
         0.05642   -0.00521    0.02855   -0.00773
AFIX  43
H15   2    0.842132    0.593863    0.447318    11.00000   -1.20000
AFIX   0
C34   1    0.633501    0.220379    0.555665    11.00000    0.05255    0.05682 =
         0.04913   -0.00192    0.02434   -0.00344
C22   1    0.592746    0.640835    0.192433    11.00000    0.08144    0.05505 =
         0.04190    0.00241    0.01786    0.00848
AFIX  23
H22A  2    0.572297    0.687485    0.163107    11.00000   -1.20000
H22B  2    0.605627    0.568389    0.179130    11.00000   -1.20000
AFIX   0
C16   1    0.790085    0.636897    0.377727    11.00000    0.06304    0.05431 =
         0.08985    0.00241    0.02514    0.00506
AFIX  43
H16   2    0.766910    0.695341    0.390248    11.00000   -1.20000
AFIX   0
C26   1    0.458282    0.420009    0.361973    11.00000    0.04345    0.07361 =
         0.06767   -0.00330    0.01889   -0.00577
C19   1    0.855643    0.465547    0.342986    11.00000    0.05556    0.05374 =
         0.05456   -0.00564    0.01701   -0.00615
AFIX  43
H19   2    0.877248    0.404870    0.330516    11.00000   -1.20000
AFIX   0
C1    1    0.798187    0.299250    0.712935    11.00000    0.09599    0.08905 =
         0.05895    0.00137    0.01760    0.00254
C17   1    0.778497    0.614275    0.326034    11.00000    0.05354    0.05744 =
         0.07374    0.01598    0.00663   -0.01435
C41   1    0.505400    0.878223    0.296519    11.00000    0.07726    0.04437 =
         0.08609   -0.01252    0.04258   -0.00515
C21   1    0.649419    0.699691    0.221351    11.00000    0.07026    0.05523 =
         0.06049    0.01676    0.02555    0.00501
AFIX  23
H21A  2    0.680031    0.714613    0.198592    11.00000   -1.20000
H21B  2    0.636414    0.772827    0.233899    11.00000   -1.20000
AFIX   0
C23   1    0.496135    0.553946    0.203150    11.00000    0.06251    0.07118 =
         0.06109   -0.01257    0.00358    0.00191
AFIX  23
H23A  2    0.510255    0.476385    0.197542    11.00000   -1.20000
H23B  2    0.475550    0.585785    0.169778    11.00000   -1.20000
AFIX   0
C29   1    0.480210    0.237532    0.429458    11.00000    0.04676    0.07311 =
         0.05767   -0.00720    0.01975   -0.01030
C27   1    0.472980    0.313965    0.345207    11.00000    0.05946    0.07796 =
         0.05428   -0.00933    0.01492    0.00228
AFIX  43
H27   2    0.475363    0.302853    0.310359    11.00000   -1.20000
AFIX   0
C31   1    0.456331    0.434145    0.412981    11.00000    0.06590    0.07130 =
         0.06968   -0.01912    0.02576   -0.00654
AFIX  43
H31   2    0.447653    0.506386    0.425298    11.00000   -1.20000
AFIX   0
C24   1    0.450541    0.552622    0.238504    11.00000    0.05507    0.07634 =
         0.07870   -0.00285    0.00540    0.00455
AFIX  23
H24A  2    0.435163    0.629924    0.242883    11.00000   -1.20000
H24B  2    0.413344    0.505159    0.224227    11.00000   -1.20000
AFIX   0
C28   1    0.484036    0.225457    0.378779    11.00000    0.06518    0.06458 =
         0.06181   -0.00964    0.01819   -0.00026
AFIX  43
H28   2    0.494602    0.154001    0.366756    11.00000   -1.20000
AFIX   0
C42   1    0.529021    0.911841    0.253991    11.00000    0.08227    0.05519 =
         0.10766   -0.00246    0.05670   -0.00467
AFIX  43
H42   2    0.571277    0.940065    0.258246    11.00000   -1.20000
AFIX   0

PART 1
O10   6    0.494504    0.306376    0.067528   -21.00000    0.14201    0.07938 =
         0.08064   -0.00250    0.02501    0.01116

PART 0
C46   1    0.442126    0.845189    0.289181    11.00000    0.08434    0.07110 =
         0.08992    0.00568    0.04673   -0.00943
AFIX  43
H46   2    0.423526    0.827225    0.317798    11.00000   -1.20000
AFIX   0
C59   1    0.602598    0.333137    0.155885    11.00000    0.07044    0.05972 =
         0.13888   -0.01336    0.03724    0.01177
AFIX  43
H59   2    0.615341    0.369673    0.127789    11.00000   -1.20000
AFIX   0
C30   1    0.466865    0.344328    0.446216    11.00000    0.08058    0.07857 =
         0.06240   -0.01577    0.02823   -0.01573
AFIX  43
H30   2    0.464992    0.355453    0.481161    11.00000   -1.20000
AFIX   0
C55   1    0.536627    0.209147    0.192170    11.00000    0.07044    0.05972 =
         0.13888   -0.01336    0.03724    0.01177
AFIX  43
H55   2    0.501500    0.159004    0.189163    11.00000   -1.20000
AFIX   0
C39   1    0.606982    0.756417    0.409298    11.00000    0.06517    0.10469 =
         0.06964   -0.02695    0.03070   -0.02022
AFIX  23
H39A  2    0.590942    0.808654    0.432855    11.00000   -1.20000
H39B  2    0.650730    0.779692    0.406763    11.00000   -1.20000
AFIX   0
C45   1    0.406633    0.838365    0.241416    11.00000    0.09032    0.07152 =
         0.09496    0.01447    0.01605   -0.01129
AFIX  43
H45   2    0.363682    0.813672    0.237146    11.00000   -1.20000
AFIX   0
C25   1    0.441960    0.515009    0.324476    11.00000    0.05656    0.07880 =
         0.08529   -0.00220    0.02755    0.01201
AFIX  23
H25A  2    0.396554    0.509984    0.307739    11.00000   -1.20000
H25B  2    0.448719    0.587954    0.342633    11.00000   -1.20000
AFIX   0
C40   1    0.547338    0.875364    0.347968    11.00000    0.07842    0.06442 =
         0.12211   -0.00988    0.04680   -0.00602
AFIX  23
H40A  2    0.585322    0.923103    0.348117    11.00000   -1.20000
H40B  2    0.524054    0.905123    0.373833    11.00000   -1.20000
AFIX   0
C54   1    0.550537    0.259942    0.146990    11.00000    0.07044    0.05972 =
         0.13888   -0.01336    0.03724    0.01177
C58   1    0.635321    0.353118    0.203789    11.00000    0.07044    0.05972 =
         0.13888   -0.01336    0.03724    0.01177
AFIX  43
H58   2    0.669706    0.405041    0.207841    11.00000   -1.20000
AFIX   0
C32   1    0.492218    0.140555    0.466404    11.00000    0.04894    0.09235 =
         0.05393   -0.00132    0.01795   -0.02179
AFIX  23
H32A  2    0.452898    0.124666    0.479631    11.00000   -1.20000
H32B  2    0.502732    0.072620    0.448184    11.00000   -1.20000
AFIX   0

PART 1
O7    6    0.449736    0.774679    0.120290   -21.00000    0.14201    0.07938 =
         0.08064   -0.00250    0.02501    0.01116

PART 0
C37   1    0.641272    0.452654    0.414398    11.00000    0.07890    0.10393 =
         0.07440    0.04061    0.00628   -0.01145
AFIX  23
H37A  2    0.598976    0.419667    0.415280    11.00000   -1.20000
H37B  2    0.667261    0.450269    0.449318    11.00000   -1.20000
AFIX   0
C43   1    0.493022    0.905213    0.206527    11.00000    0.10880    0.06062 =
         0.09406    0.00745    0.05369    0.00173
AFIX  43
H43   2    0.510871    0.927898    0.178131    11.00000   -1.20000
AFIX   0
C38   1    0.607615    0.640815    0.428911    11.00000    0.06716    0.13922 =
         0.05548   -0.01350    0.02415   -0.02173
AFIX  23
H38A  2    0.633162    0.637747    0.463979    11.00000   -1.20000
H38B  2    0.563611    0.616900    0.430253    11.00000   -1.20000
AFIX   0
C57   1    0.621827    0.303125    0.246524    11.00000    0.07044    0.05972 =
         0.13888   -0.01336    0.03724    0.01177
C36   1    0.673347    0.388248    0.378432    11.00000    0.05861    0.06533 =
         0.11603    0.03824    0.00595   -0.00081
AFIX  23
H36A  2    0.715266    0.422635    0.377431    11.00000   -1.20000
H36B  2    0.680635    0.309763    0.390601    11.00000   -1.20000
AFIX   0
C44   1    0.431476    0.866640    0.198304    11.00000    0.12292    0.05480 =
         0.08739    0.02013    0.02583    0.01551
C56   1    0.572999    0.230676    0.240831    11.00000    0.07044    0.05972 =
         0.13888   -0.01336    0.03724    0.01177
AFIX  43
H56   2    0.562933    0.193691    0.269852    11.00000   -1.20000
AFIX   0
C4    1    0.789136    0.184216    0.735409    11.00000    0.09599    0.08905 =
         0.05895    0.00137    0.01760    0.00254
AFIX 137
H4A   2    0.812928    0.127776    0.719886    11.00000   -1.50000
H4B   2    0.743761    0.164760    0.728446    11.00000   -1.50000
H4C   2    0.804882    0.185931    0.772388    11.00000   -1.50000
AFIX   0
C20   1    0.735145    0.689052    0.289214    11.00000    0.07478    0.06442 =
         0.13195    0.03527   -0.01506   -0.01833
AFIX  23
H20A  2    0.722370    0.754324    0.308019    11.00000   -1.20000
H20B  2    0.758774    0.718063    0.263424    11.00000   -1.20000
AFIX   0
C2    1    0.866660    0.334097    0.731251    11.00000    0.09599    0.08905 =
         0.05895    0.00137    0.01760    0.00254
AFIX 137
H2A   2    0.875135    0.341560    0.768515    11.00000   -1.50000
H2B   2    0.874290    0.406432    0.715823    11.00000   -1.50000
H2C   2    0.894988    0.276911    0.721299    11.00000   -1.50000
AFIX   0

PART 1
C52   1    0.446133    0.374484    0.084677   -21.00000    0.14201    0.07938 =
         0.08064   -0.00250    0.02501    0.01116
AFIX  23
H52A  2    0.456300    0.391926    0.121623   -21.00000   -1.20000
H52B  2    0.402694    0.342662    0.075162   -21.00000   -1.20000
AFIX   0

PART 0
C3    1    0.754508    0.379702    0.732850    11.00000    0.09599    0.08905 =
         0.05895    0.00137    0.01760    0.00254
AFIX 137
H3A   2    0.710343    0.354249    0.722409    11.00000   -1.50000
H3B   2    0.759039    0.454943    0.718927    11.00000   -1.50000
H3C   2    0.765653    0.382386    0.770204    11.00000   -1.50000
AFIX   0
C35   1    0.664894    0.323070    0.297770    11.00000    0.08848    0.07876 =
         0.14078   -0.00102    0.02735    0.01802
AFIX  23
H35A  2    0.676851    0.249820    0.314569    11.00000   -1.20000
H35B  2    0.704417    0.360799    0.292503    11.00000   -1.20000
AFIX   0

PART 1
C53   1    0.511782    0.217115    0.104994   -21.00000    0.14201    0.07938 =
         0.08064   -0.00250    0.02501    0.01116
AFIX  23
H53A  2    0.472902    0.185365    0.114590   -21.00000   -1.20000
H53B  2    0.534000    0.155974    0.090226   -21.00000   -1.20000
AFIX   0

C47   1    0.403309    0.839182    0.141104   -21.00000    0.14201    0.07938 =
         0.08064   -0.00250    0.02501    0.01116
AFIX  23
H47A  2    0.363436    0.795412    0.138620   -21.00000   -1.20000
H47B  2    0.393365    0.909844    0.121548   -21.00000   -1.20000
AFIX   0

O8    6    0.474752    0.573872    0.072766   -21.00000    0.14201    0.07938 =
         0.08064   -0.00250    0.02501    0.01116
C48   1    0.423120    0.749532    0.067419   -21.00000    0.14201    0.07938 =
         0.08064   -0.00250    0.02501    0.01116
AFIX  23
H48A  2    0.418173    0.819341    0.046785   -21.00000   -1.20000
H48B  2    0.380833    0.713488    0.064500   -21.00000   -1.20000
AFIX   0

PART 2
C51   1    0.426661    0.487487    0.054818   -21.00000    0.14201    0.07938 =
         0.08064   -0.00250    0.02501    0.01116
AFIX  23
H51A  2    0.383847    0.462595    0.037337   -21.00000   -1.20000
H51B  2    0.450550    0.499671    0.026937   -21.00000   -1.20000
AFIX   0

PART 1
C50   1    0.469983    0.669316    0.048909   -21.00000    0.14201    0.07938 =
         0.08064   -0.00250    0.02501    0.01116
AFIX  23
H50A  2    0.455705    0.655677    0.011886   -21.00000   -1.20000
H50B  2    0.512483    0.705308    0.053945   -21.00000   -1.20000
AFIX   0

PART 2
O11   6    0.415959    0.585467    0.066719    21.00000    0.14201    0.07938 =
         0.08064   -0.00250    0.02501    0.01116
O9    6    0.416639    0.788201    0.118603    21.00000    0.14201    0.07938 =
         0.08064   -0.00250    0.02501    0.01116
C61   1    0.422594    0.695128    0.041063    21.00000    0.14201    0.07938 =
         0.08064   -0.00250    0.02501    0.01116
AFIX  23
H61A  2    0.406102    0.691219    0.003821    21.00000   -1.20000
H61B  2    0.467295    0.721708    0.047461    21.00000   -1.20000
AFIX   0
C60   1    0.381627    0.766353    0.067486    21.00000    0.14201    0.07938 =
         0.08064   -0.00250    0.02501    0.01116
AFIX  23
H60A  2    0.371334    0.838022    0.048809    21.00000   -1.20000
H60B  2    0.341275    0.726786    0.068979    21.00000   -1.20000
AFIX   0
C64   1    0.516601    0.244531    0.086413    21.00000    0.14201    0.07938 =
         0.08064   -0.00250    0.02501    0.01116
AFIX  23
H64A  2    0.546621    0.203526    0.068963    21.00000   -1.20000
H64B  2    0.478454    0.196442    0.084782    21.00000   -1.20000
AFIX   0
O15   6    0.497773    0.344642    0.058623    21.00000    0.14201    0.07938 =
         0.08064   -0.00250    0.02501    0.01116

PART 1
C62   1    0.459925    0.488900    0.045612    21.00000    0.14201    0.07938 =
         0.08064   -0.00250    0.02501    0.01116
AFIX  23
H62A  2    0.494738    0.469850    0.027376    21.00000   -1.20000
H62B  2    0.421001    0.504424    0.019876    21.00000   -1.20000
AFIX   0

PART 2
C63   1    0.450054    0.398573    0.073535    21.00000    0.14201    0.07938 =
         0.08064   -0.00250    0.02501    0.01116
AFIX  23
H63A  2    0.414473    0.344083    0.070216    21.00000   -1.20000
H63B  2    0.464013    0.412865    0.110537    21.00000   -1.20000
AFIX   0
C49   1    0.386803    0.860668    0.151204    21.00000    0.14201    0.07938 =
         0.08064   -0.00250    0.02501    0.01116
AFIX  23
H49A  2    0.378627    0.936394    0.135880    21.00000   -1.20000
H49B  2    0.345935    0.828145    0.156511    21.00000   -1.20000
AFIX   0
HKLF 4


REM  011hmt23_auto_a.res in P2(1)/n
REM wR2 = 0.1385, GooF = S = 1.022, Restrained GooF = 1.026 for all data
REM R1 = 0.0487 for 10393 Fo > 4sig(Fo) and 0.0689 for all 13822 data
REM 629 parameters refined using 2 restraints

END

WGHT      0.0598     14.7888

REM Highest difference peak  1.180,  deepest hole -0.700,  1-sigma level  0.100
Q1    1   0.7616 -0.0002  0.3813  11.00000  0.05    1.18
Q2    1   0.6024  0.1010  0.4233  11.00000  0.05    1.09
Q3    1   0.8554  0.2018  0.4608  11.00000  0.05    1.01
Q4    1   0.8404  0.2307  0.4584  11.00000  0.05    0.94
Q5    1   0.6005  0.6174  0.1585  11.00000  0.05    0.88
Q6    1   0.5410  0.2071  0.2200  11.00000  0.05    0.86
Q7    1   0.6901  0.0988  0.4754  11.00000  0.05    0.85
Q8    1   0.6174  0.2670  0.3003  11.00000  0.05    0.79
Q9    1   0.7776  0.2029  0.4246  11.00000  0.05    0.77
Q10   1   0.5215  0.2141  0.1595  11.00000  0.05    0.64
Q11   1   0.6429  0.9237  0.4469  11.00000  0.05    0.63
Q12   1   0.7252  0.1785  0.3562  11.00000  0.05    0.56
Q13   1   0.6776  0.0084  0.3268  11.00000  0.05    0.53
Q14   1   0.6007  0.3968  0.1569  11.00000  0.05    0.50
Q15   1   0.8991  0.2979  0.3410  11.00000  0.05    0.49
Q16   1   0.7252  0.3987  0.3590  11.00000  0.05    0.48
Q17   1   0.5572  0.9000  0.3772  11.00000  0.05    0.46
Q18   1   0.4058  0.4970  0.0195  11.00000  0.05    0.45
Q19   1   0.6395  0.2015  0.2814  11.00000  0.05    0.45
Q20   1   0.7793  0.4229  0.7227  11.00000  0.05    0.44
Q21   1   0.6396  0.3054  0.4447  11.00000  0.05    0.42
Q22   1   0.4233  0.5242  0.0431  11.00000  0.05    0.42
Q23   1   0.6941  0.4179  0.2382  11.00000  0.05    0.41
Q24   1   0.4277  0.5527  0.0567  11.00000  0.05    0.41
Q25   1   0.6400  0.8047  0.2807  11.00000  0.05    0.39
;
_shelx_res_checksum              41432
_shelx_hkl_file                  
;
   0   0  -2 1444.21   23.39
   0   0  -2 1543.32   47.32
   0   0  -3    1.15    2.57
   0   0  -3    0.96    9.89
   0   0  -3    3.75    7.77
   0   0   3    1.26    3.50
   0   0  -4 1121.08   53.11
   0   0  -4  885.63   43.61
   0   0   4 1044.90   31.06
   0   0  -5   -0.04    4.54
   0   0  -5    7.08   13.07
   0   0  -5    2.75   10.03
   0   0   5    2.26    5.03
   0   0  -6 4634.95  110.71
   0   0  -6 4173.03   94.18
   0   0  -7   10.46   12.68
   0   0  -7    1.49    5.59
   0   0  -7   -2.87    6.62
   0   0   7   -0.31    2.63
   0   0  -8 2710.24   69.71
   0   0  -8 2848.74   79.94
   0   0  -8 2739.82   61.59
   0   0   8 2564.41   31.21
   0   0  -9   -1.20    7.21
   0   0  -9   -6.14    8.36
   0   0  -9    3.11    6.01
   0   0   9    0.23    1.50
   0   0 -10 6889.11  125.70
   0   0  10 6453.17   75.63
   0   0 -10 6818.13  125.74
   0   0 -10 6865.40  111.18
   0   0 -11   -2.80    8.19
   0   0  11   -3.26    3.53
   0   0 -11   -0.93    5.52
   0   0 -11    1.18    6.20
   0   0  12 1813.99   40.02
   0   0 -12 1786.88   67.20
   0   0 -12 1963.17   65.89
   0   0  13    3.89    2.89
   0   0 -13    4.63    6.21
   0   0 -13   -1.87    5.39
   0   0 -14 1855.87   71.99
   0   0 -14 1941.85   71.70
   0   0 -15   -0.12    7.30
   0   0 -15   -0.60    4.98
   0   0 -16  945.92   53.36
   0   0 -16  939.84   54.83
   0   0 -17    1.44    7.04
   0   0 -18  100.67   19.34
   0   0 -19   26.34   11.24
   0   0 -20  441.00   21.26
   0   0 -20  394.14   20.72
   0   0 -20  438.73   20.12
   0   0 -21    5.18    5.46
   0   0 -21    1.84    5.29
   0   0 -22  124.16   12.15
   0   0 -22  103.25   11.45
   0   0 -23    1.26    4.88
   0   0 -23    0.79    5.41
   0   0 -24  164.06   14.59
   0   0 -24  163.20   14.81
   0   0 -25    0.14    4.62
   0   0 -25   -1.21    4.77
   0   0  26   46.94   10.37
   0   0 -26   55.33    8.95
   0   0 -26   40.64    8.15
   0   0  27    2.15    8.28
   0   0 -27   -2.43    4.58
   0   0  28    9.86    6.78
   0   0 -28    9.23    5.66
   0   0 -28    2.73    4.35
   0   0  29   -6.06    6.60
   0   0 -29   -6.72    5.43
   0   0 -29    0.07    4.29
   0   0 -30   -1.31    4.01
   0   0 -31   -5.39    3.64
   0   0 -32    7.82    2.67
   0   1   0    1.22    1.40
   0  -1   0    0.34    1.13
   0  -1  -1 1080.05   20.67
   0   1   1 1145.86   20.82
   0   1  -1 1195.80   14.80
   0  -1  -2  314.28   12.41
   0   1  -2  323.59   13.63
   0   1   2  330.11   11.91
   0  -1   2  316.83   10.31
   0  -1   3  314.06   10.83
   0  -1  -3  320.02   14.37
   0  -1   3  332.72   12.06
   0   1  -3  320.00   15.68
   0   1  -3  301.83   15.21
   0  -1  -4 3418.99   51.86
   0   1  -4 3338.85   59.39
   0   1  -5  183.36   15.41
   0  -1  -5  170.76   13.07
   0   1  -5  180.64   16.41
   0   1  -5  215.92   17.10
   0  -1  -6  976.88   33.63
   0   1   6  986.42   24.58
   0   1  -6 1021.64   38.10
   0   1  -6  968.42   39.96
   0   1  -6 1039.55   42.28
   0   1  -7  377.03   25.13
   0  -1  -7  343.95   32.63
   0   1   7  366.73   16.15
   0  -1  -7  358.15   22.26
   0   1  -7  357.25   33.86
   0   1  -7  359.65   25.59
   0  -1  -8  532.45   41.75
   0   1  -8  599.46   32.84
   0   1   8  572.52   21.29
   0  -1  -8  585.17   30.27
   0   1  -8  487.09   41.25
   0   1  -8  570.99   32.36
   0   1  -9 1171.09   47.71
   0  -1  -9 1172.40   45.44
   0  -1  -9 1075.59   60.32
   0   1  -9 1222.28   49.44
   0   1  -9 1009.28   60.15
   0  -1  10  138.13   12.32
   0  -1 -10  165.94   24.34
   0   1 -10  162.28   18.68
   0  -1 -10  183.24   19.59
   0   1 -10  178.11   26.83
   0   1 -10  220.78   22.73
   0  -1 -11 4653.62  123.51
   0  -1  11 4751.43   66.16
   0  -1 -11 4746.06  101.07
   0   1 -11 4475.05   99.72
   0   1 -11 4536.17  106.47
   0   1 -12  433.41   30.40
   0  -1 -12  434.95   38.30
   0  -1 -12  422.41   32.36
   0   1 -12  413.75   39.27
   0   1 -12  472.94   36.70
   0   1 -13   14.79    8.73
   0  -1 -13   11.23    7.44
   0  -1 -13    8.39    9.42
   0   1 -13   17.53    8.73
   0  -1 -14 1203.02   63.15
   0   1 -14 1204.07   54.72
   0  -1 -14 1176.77   58.62
   0   1 -14 1138.67   61.72
   0  -1 -15  458.40   39.52
   0   1 -15  506.42   37.38
   0  -1 -15  495.67   39.36
   0   1 -15  482.77   42.06
   0  -1 -16  275.57   30.55
   0   1 -16  265.51   28.44
   0  -1 -16  225.94   27.79
   0  -1 -17    9.90    6.49
   0  -1 -17    5.98    8.17
   0   1 -17   -1.51    5.95
   0  -1 -17   -3.65    6.16
   0  -1 -18    7.27    5.95
   0   1 -18    7.85    6.79
   0  -1 -18    2.69    6.41
   0   1 -19   60.44   14.03
   0  -1 -19   50.42   13.00
   0  -1 -19   65.32   16.47
   0  -1 -19   57.69    7.62
   0   1 -20  233.91   14.98
   0  -1 -20  262.81   32.48
   0  -1 -20  222.29   27.99
   0   1 -20  224.75   27.30
   0  -1 -20  212.03   15.75
   0  -1 -20  240.33   15.45
   0   1 -20  217.02   15.66
   0   1 -21  430.72   20.90
   0   1 -21  364.43   45.01
   0  -1 -21  406.92   21.38
   0   1 -21  395.30   21.69
   0  -1 -21  368.00   20.58
   0   1 -22   91.65   11.45
   0  -1 -22   96.70   11.13
   0   1 -22  110.43   25.54
   0  -1 -22   88.44   10.21
   0   1 -22   88.33   10.52
   0  -1  23   23.33    9.42
   0  -1 -23   38.03    8.14
   0   1 -23   43.25    8.33
   0  -1 -23   31.63    6.96
   0   1 -23   35.77    7.86
   0  -1  24   33.76   10.60
   0   1 -24   27.44    6.98
   0  -1 -24   17.48    5.26
   0   1 -24   31.35    8.36
   0  -1 -24    7.93    4.74
   0  -1  25   28.55    9.96
   0  -1 -25   35.48    7.15
   0   1 -25   25.60    7.69
   0   1 -25   34.70    8.03
   0  -1 -25   38.54    7.73
   0  -1 -26    0.56    5.23
   0   1 -26    7.85    5.25
   0  -1 -26    4.99    4.57
   0  -1  26    4.24    8.58
   0   1 -26   12.25    5.99
   0  -1 -27    2.84    4.47
   0   1 -27   -1.37    4.64
   0   1 -27    0.94    4.57
   0  -1 -27   -3.61    5.10
   0   1  28   15.74    8.50
   0   1 -28   14.42    5.29
   0  -1 -28   10.55    5.24
   0   1 -28    9.64    5.04
   0   1  29    5.24    6.86
   0   1 -29    1.91    4.93
   0  -1 -29    2.59    3.89
   0   1  30   12.43    5.46
   0   1 -30   18.32    4.70
   0  -1 -30   16.60    4.65
   0  -1 -30   12.97    4.39
   0   1  31   14.28    4.10
   0   1 -31   21.02    4.18
   0  -1 -31   20.90    4.35
   0  -1 -32   -0.61    2.32
   0   1 -32   -1.52    2.71
   0  -2   0  985.91   24.66
   0   2   0  972.00   26.91
   0  -2  -1  489.30   18.98
   0   2  -1  498.72   19.12
   0   2  -2  721.15   26.16
   0   2  -2  755.72   16.84
   0   2   2  745.67   24.22
   0   2  -2  699.90   23.11
   0  -2  -2  700.48   24.11
   0   2  -3 1398.10   25.95
   0   2   3 1446.20   34.54
   0   2  -3 1480.06   39.33
   0   2  -3 1397.42   34.32
   0  -2  -3 1455.31   37.06
   0   2  -4 1105.85   36.12
   0   2   4 1132.41   31.69
   0   2  -4 1065.61   25.69
   0  -2   4 1074.35   27.18
   0  -2  -4  907.99   31.04
   0  -2  -4  962.06   32.69
   0  -2   4  965.30   24.67
   0  -2   5 4302.43   58.67
   0   2   5 4465.41   66.28
   0   2  -5 4181.72   75.66
   0   2  -5 4588.54   77.83
   0  -2   5 4114.23   52.99
   0  -2  -5 4196.75   71.12
   0   2  -6 2333.54   60.48
   0   2  -6 2219.94   61.18
   0   2   6 2317.37   49.80
   0  -2  -6 2336.60   56.86
   0   2  -7  688.84   37.90
   0   2  -7  674.63   37.00
   0  -2  -7  691.18   33.07
   0   2  -8  974.61   46.33
   0   2  -8  960.99   47.12
   0  -2  -8  953.96   41.15
   0   2  -9   -3.33    8.64
   0   2  -9    4.43    6.87
   0  -2  -9   12.23    7.34
   0   2 -10   12.01   10.94
   0   2 -10   31.04   11.40
   0  -2 -10   24.37    9.29
   0  -2 -10   18.29   10.99
   0   2 -11  172.09   20.64
   0   2 -11  124.02   25.16
   0  -2 -11  148.38   19.66
   0  -2 -11  125.58   24.82
   0   2 -12  156.60   22.05
   0  -2 -12  208.69   23.75
   0  -2 -12  197.50   31.02
   0   2 -13 1102.77   57.75
   0  -2 -13  965.24   67.43
   0  -2 -13 1029.26   55.67
   0   2 -14   73.70   19.50
   0   2 -14   90.52   18.39
   0  -2 -14   69.01   15.72
   0   2 -14   67.67   13.51
   0  -2 -14   77.49   20.42
   0  -2 -14   74.21   16.78
   0   2 -15 1209.45   65.75
   0   2 -15 1039.61   69.09
   0  -2 -15 1260.60   74.53
   0  -2 -15 1317.34   66.77
   0   2 -15 1265.17   57.61
   0  -2 -15 1190.85   63.95
   0   2 -16  466.99   42.50
   0  -2 -16  442.84   40.07
   0   2 -16  431.53   35.00
   0  -2 -16  421.58   41.70
   0  -2 -16  447.49   41.15
   0  -2 -17  301.50   33.40
   0   2 -17  384.99   33.48
   0  -2 -17  398.27   39.40
   0  -2 -17  377.16   38.46
   0   2 -18  537.42   50.17
   0  -2 -18  651.25   51.27
   0   2 -18  658.37   43.78
   0   2 -19    4.51    4.36
   0  -2 -19   17.43    9.82
   0   2 -19   15.57   10.58
   0  -2 -19    1.84    3.56
   0   2 -19   -1.37    4.15
   0   2 -20   63.04    8.46
   0  -2 -20   72.01   17.59
   0   2 -20   74.37   19.29
   0  -2 -20   72.85    9.09
   0   2 -20   67.65    8.90
   0   2 -21    4.96    4.24
   0  -2 -21    5.46    6.86
   0   2 -21    8.58    9.87
   0  -2 -21    1.63    3.79
   0  -2 -21   -1.67    4.82
   0   2 -21    9.15    4.73
   0   2 -22  287.21   17.60
   0  -2 -22  267.34   17.74
   0  -2 -22  251.73   16.35
   0   2 -22  265.10   18.31
   0  -2 -23  123.02   11.96
   0  -2 -23  104.39   11.69
   0   2 -23  117.35   12.06
   0  -2 -24   -3.52    5.71
   0   2 -24   11.27    5.87
   0  -2 -24   -3.18    6.57
   0   2 -24    5.12    4.98
   0   2 -25    1.46    4.48
   0   2 -25    2.74    4.59
   0  -2 -25   -6.09    6.31
   0  -2 -26    3.49    4.30
   0   2 -26   -5.64    6.03
   0   2 -26   -2.63    5.04
   0  -2 -26   -4.41    5.70
   0  -2 -27   -1.50    5.21
   0  -2 -27    6.52    4.38
   0   2 -27    3.92    4.95
   0  -2 -28   18.44    5.38
   0  -2 -28   22.54    5.97
   0   2 -28   22.88    6.28
   0   2  28   24.25    9.54
   0  -2 -29   -0.17    3.66
   0   2 -29    1.31    3.99
   0   2  29    8.56    7.26
   0  -2 -30    6.27    3.85
   0   2  30   20.84    7.31
   0   2 -30   13.87    4.58
   0  -2 -30   18.25    5.23
   0   2 -31    1.58    2.40
   0   2  31    5.10    4.48
   0  -2 -31    3.21    3.16
   0   2 -31    2.24    3.05
   0  -2 -31    3.44    2.94
   0   2 -32   59.11    7.19
   0   2 -32   55.29    4.71
   0  -2 -32   60.26    5.02
   0   3   0   -1.92    3.34
   0  -3   0   -0.45    3.32
   0   3  -1  217.37   16.20
   0  -3  -1  230.41   15.79
   0  -3  -2 1617.59   43.36
   0   3  -2 1661.47   44.22
   0   3  -3 3274.10   64.31
   0  -3  -3 3371.73   66.43
   0   3  -4  287.93   13.81
   0   3   4  285.66   19.66
   0   3  -4  298.05   21.84
   0  -3  -4  273.47   20.22
   0   3   5  211.48   17.62
   0  -3   5  197.82   14.54
   0   3  -5  194.56   12.44
   0   3  -5  206.13   19.36
   0  -3   5  197.76   13.90
   0  -3  -5  193.09   18.56
   0  -3   6   45.20    7.71
   0   3   6   41.49    8.72
   0   3  -6   37.03    6.38
   0   3  -6   38.06    9.39
   0   3  -6   45.20   10.13
   0  -3  -6   58.86   11.15
   0  -3   6   52.17    7.82
   0   3   7 4160.05   79.68
   0   3  -7 3989.84   66.81
   0   3  -7 3977.01   92.81
   0   3  -7 4169.79   91.73
   0  -3  -7 4211.75   91.59
   0   3   8  644.13   32.48
   0   3  -8  625.03   29.32
   0   3  -8  618.62   39.31
   0   3  -8  603.72   39.49
   0  -3  -8  695.76   39.25
   0   3  -9  539.73   29.24
   0   3  -9  577.98   39.88
   0   3   9  552.00   31.21
   0   3  -9  570.69   41.04
   0  -3  -9  605.68   37.53
   0  -3  -9  626.95   39.33
   0   3 -10  206.25   25.72
   0   3 -10  175.17   18.30
   0   3  10  195.15   19.37
   0   3 -10  188.23   24.91
   0  -3 -10  208.03   23.05
   0  -3 -10  191.19   23.53
   0   3 -11  358.07   35.09
   0   3 -11  348.55   27.57
   0   3  11  343.84   26.15
   0  -3 -11  351.06   31.20
   0  -3 -11  359.80   32.42
   0   3 -12  128.16   22.09
   0   3  12  153.34   18.17
   0   3 -12  130.16   18.25
   0   3 -12   86.33   25.12
   0   3 -12  152.67   22.49
   0  -3 -12   92.35   26.13
   0  -3 -12  141.67   21.45
   0  -3 -12  134.19   20.43
   0   3  13   31.86    9.04
   0   3 -13   39.48   11.49
   0   3 -13   36.63   19.68
   0   3 -13   35.07   10.50
   0  -3 -13   51.10   20.52
   0  -3 -13   54.78   15.08
   0   3 -14   -1.48    6.21
   0   3 -14  -12.90   16.86
   0   3  14   -0.06    5.24
   0   3 -14    0.57    6.32
   0  -3 -14    6.38    7.52
   0  -3 -14  -23.92   15.37
   0   3  15   -6.27    4.91
   0   3 -15   -0.63    8.65
   0   3 -15    5.05    7.47
   0   3 -15   21.92   14.98
   0  -3 -15   -5.60    7.41
   0  -3 -15  -25.37   13.98
   0   3 -15    2.33    4.26
   0   3 -16   23.86   12.36
   0   3 -16   25.76   11.14
   0   3 -16   37.30   17.94
   0  -3 -16   12.87    8.21
   0  -3 -16   28.18   12.07
   0   3 -16   15.76    6.85
   0   3 -17  487.26   44.21
   0   3 -17  593.88   48.65
   0  -3 -17  582.73   49.57
   0   3 -18  350.55   37.74
   0   3 -18  381.16   19.64
   0   3 -19  360.13   19.52
   0  -3 -19  428.39   44.42
   0   3 -19  383.39   20.54
   0  -3 -19  368.74   19.17
   0   3 -20  226.42   16.51
   0  -3 -20  193.06   14.91
   0   3 -20  209.20   15.38
   0  -3 -20  203.18   30.42
   0  -3 -21   56.89    9.00
   0   3 -21   72.04   10.42
   0  -3 -21   74.81   17.99
   0   3 -21   65.74    9.47
   0  -3 -22    4.08    5.70
   0  -3 -22    6.26    4.80
   0   3 -22   22.48    7.32
   0   3 -22    9.58    5.48
   0  -3 -23   22.42    6.03
   0  -3 -23   39.18    8.31
   0   3 -23   31.22    7.47
   0  -3 -24   56.21    9.30
   0   3  24   70.70    8.61
   0   3 -24   61.64    9.36
   0  -3 -24   52.27    8.13
   0  -3 -25    9.84    4.72
   0   3 -25   12.48    6.17
   0   3  25    5.91    3.88
   0  -3 -25    8.82    4.82
   0  -3 -26   93.43   10.36
   0   3 -26  125.18   11.97
   0  -3 -26  124.97   11.82
   0  -3 -27   23.06    5.72
   0   3 -27   31.32    6.74
   0  -3 -27   26.35    6.56
   0  -3 -28   61.27    7.72
   0  -3 -28   66.43    8.44
   0   3 -28   76.41    9.25
   0   3 -29   26.86    5.57
   0  -3 -29   17.16    5.12
   0   3  29   26.53    9.23
   0   3 -29   24.47    5.74
   0   3 -30   35.60    5.26
   0  -3 -30   33.11    5.66
   0   3  30   29.06    7.50
   0   3 -30   40.86    5.91
   0   3 -31   20.21    3.32
   0  -3 -31   25.88    4.20
   0   3 -31   20.84    3.81
   0  -3 -31   27.57    4.23
   0   3  31   18.91    5.17
   0  -3 -32    0.78    1.80
   0   3 -32    5.13    3.21
   0   4   0   67.13   11.01
   0  -4   0   66.09    9.93
   0   4   1  123.64   14.53
   0   4  -1  111.28   13.70
   0  -4  -1  106.80   12.71
   0   4   2   11.88    6.49
   0  -4  -2   10.33    5.44
   0   4  -2   14.22    6.69
   0   4  -3  103.85   15.35
   0   4  -3  102.69   13.79
   0  -4  -3  101.85   13.77
   0   4  -4 3938.67   90.21
   0  -4  -4 3836.83   85.11
   0   4  -4 3880.04   83.33
   0  -4   5   74.27   10.95
   0   4  -5   80.00   14.20
   0  -4  -5   56.39   12.21
   0   4  -6   10.75    3.79
   0   4  -6   14.37    6.67
   0  -4   6   17.93    6.07
   0  -4  -6    6.57    7.21
   0  -4   6   10.61    4.24
   0   4  -7  191.03   22.40
   0   4  -7  183.13   21.72
   0  -4   7  186.23   16.98
   0   4  -7  200.85   14.83
   0  -4   7  213.28   16.36
   0  -4  -7  201.43   22.58
   0   4  -8  507.84   36.39
   0   4   8  481.36   31.72
   0   4  -8  465.08   24.55
   0   4  -8  465.90   36.14
   0  -4   8  466.04   24.60
   0  -4  -8  502.36   36.99
   0   4  -9  312.91   31.72
   0   4  -9  341.81   31.61
   0   4   9  357.56   28.30
   0   4  -9  338.77   22.93
   0  -4  -9  400.19   34.05
   0   4  10  109.41   16.39
   0   4 -10   94.49   19.61
   0   4 -10   84.78   18.29
   0   4 -10  103.22   13.89
   0  -4 -10   91.75   17.43
   0   4 -11  256.70   22.93
   0   4  11  276.42   26.12
   0   4 -11  264.47   32.34
   0   4 -11  274.72   31.81
   0  -4 -11  287.04   31.87
   0   4 -12    8.46    9.77
   0   4  12   18.67    7.26
   0   4 -12   14.06   10.46
   0   4 -12    5.24    4.00
   0  -4 -12   17.47    7.19
   0   4 -13  106.52   17.09
   0   4 -13  187.61   38.62
   0   4 -13  139.67   24.75
   0   4 -13  119.80   20.57
   0   4  13   98.56   16.15
   0  -4 -13  113.55   21.24
   0   4 -14  862.25   49.81
   0   4  14  894.16   47.89
   0   4 -14  801.16   79.18
   0   4 -14 1006.99   59.38
   0  -4 -14  986.64   84.04
   0   4 -15   20.60    9.47
   0   4 -15   22.46   17.38
   0  -4 -15   23.65   12.98
   0  -4 -15   15.94   20.68
   0   4 -16   17.46    9.44
   0   4 -16   41.76   23.10
   0  -4 -16   38.34   17.83
   0  -4 -16   22.65   12.24
   0  -4 -17   56.91   16.76
   0   4 -18  211.69   15.51
   0   4 -18  171.28   14.63
   0  -4 -18  211.59   14.02
   0  -4 -18  179.25   16.09
   0  -4 -18  239.13   34.37
   0   4 -18  183.31   14.52
   0   4 -19  401.69   21.64
   0   4 -19  423.73   22.95
   0  -4 -19  439.89   21.31
   0  -4 -19  375.29   23.39
   0  -4 -19  463.74   48.40
   0  -4 -20  -10.54    8.74
   0   4 -20    8.04    6.17
   0  -4 -20   -1.33    4.20
   0   4 -20    0.83    5.17
   0   4 -21   11.95    4.90
   0   4 -21   26.46    7.49
   0  -4 -21   20.49    5.65
   0   4 -22   10.04    4.90
   0  -4 -22    0.51    3.89
   0   4 -22    6.35    5.65
   0   4 -23   35.42    8.10
   0  -4 -23   30.60    7.47
   0  -4 -23   37.08    7.38
   0  -4 -24   80.96   10.53
   0   4 -24   90.50   11.00
   0  -4 -24  100.63   10.91
   0   4 -25   42.56    7.90
   0   4  25   48.93    7.77
   0  -4 -25   39.76    8.00
   0  -4 -26   36.22    6.92
   0   4 -26   56.13    8.74
   0   4  26   37.43    6.47
   0  -4 -26   51.85    8.46
   0  -4 -27  113.51   10.07
   0   4 -27  137.54   12.46
   0   4  27   99.96    8.03
   0   4 -27  124.26   11.48
   0  -4 -27  109.52   10.99
   0   4 -28   55.32    7.71
   0  -4 -28   47.47    6.34
   0  -4 -28   66.31    7.80
   0   4 -28   62.60    8.04
   0   4 -29   70.81    7.77
   0  -4 -29   76.24    7.50
   0   4 -29   82.91   11.49
   0   4 -29   77.47    7.65
   0   4  30    9.87    5.68
   0   4 -30    4.83    5.67
   0  -4 -30    5.70    2.94
   0   4 -30    5.39    2.90
   0   4 -31   13.65    4.64
   0   4  31    4.86    3.83
   0  -4 -31   11.18    3.06
   0  -4 -31   10.96    2.82
   0   5   0   -2.99    5.68
   0   5  -1  540.36   34.19
   0  -5  -1  518.82   30.58
   0   5   1  550.85   35.15
   0   5   2  135.64   17.91
   0  -5  -2  128.06   16.31
   0   5  -2  141.21   17.87
   0   5  -3  508.16   37.29
   0   5  -3  480.69   33.17
   0   5   3  452.23   33.00
   0  -5  -3  445.80   30.98
   0   5  -4   54.26   12.98
   0  -5  -4   49.48   11.25
   0   5  -4   60.39   12.54
   0   5  -5  583.88   40.12
   0  -5   5  584.21   32.82
   0  -5  -5  609.48   39.44
   0  -5   6   30.33    7.68
   0   5  -6   48.23   12.99
   0  -5   6   24.67    7.83
   0  -5  -6   22.56    8.93
   0  -5   7  268.69   22.37
   0   5  -7  286.58   29.42
   0  -5   7  265.85   20.70
   0  -5  -7  264.68   28.02
   0  -5   8    1.26    4.55
   0   5  -8    8.67    8.32
   0   5  -8   13.51    8.75
   0  -5  -8   -4.88    6.46
   0  -5   8    1.74    3.16
   0   5  -9  110.01   19.91
   0   5  -9   78.73   18.67
   0  -5   9   70.41   10.77
   0  -5  -9   88.20   17.75
   0   5 -10   45.79   14.35
   0   5 -10   50.75   15.20
   0  -5 -10   42.76   12.99
   0   5 -11   40.50   13.73
   0   5 -11   29.26   12.78
   0  -5 -11   32.61   11.76
   0   5 -12   98.41   21.81
   0   5 -12  125.62   24.53
   0   5 -13  610.19   52.45
   0  -5 -13  612.78   50.89
   0   5 -14   23.94   15.61
   0   5 -14  -15.61    8.91
   0   5 -14   17.65   19.76
   0  -5 -14    8.62    7.68
   0  -5 -15  928.02   65.71
   0  -5 -15  753.58   77.46
   0  -5 -16  -15.94    5.93
   0   5  16    0.13    4.08
   0  -5 -16   16.44   13.40
   0  -5 -16   -1.18    9.34
   0   5 -16  -18.92   16.60
   0   5 -16   -5.20    6.64
   0  -5 -17    8.64   10.62
   0   5  17    7.16    3.51
   0   5 -17    9.49    5.99
   0  -5 -17   10.18    4.54
   0  -5 -17    5.59    5.37
   0   5 -18   -3.35    5.97
   0  -5 -18   11.88    9.96
   0  -5 -18    0.11    6.95
   0  -5 -18   -0.14    3.42
   0   5 -18   -5.36    7.74
   0  -5 -18   -3.01    5.59
   0   5 -19  125.78   14.09
   0   5 -19  118.63   13.40
   0  -5 -19  114.83   11.96
   0  -5 -19  106.59   13.91
   0  -5 -19  162.61   29.58
   0   5 -20   -0.17    4.85
   0  -5 -20    8.72    4.62
   0   5 -20   -5.06    6.18
   0  -5 -20    1.62    5.78
   0  -5 -20   -7.30    7.32
   0  -5 -21    2.48    4.21
   0   5 -21   -9.14    6.72
   0   5 -21    0.84    4.98
   0   5 -22    4.71    5.39
   0  -5 -22   -1.50    4.38
   0   5 -22    4.04    4.55
   0  -5 -23  172.03   14.93
   0   5 -23  206.83   15.96
   0   5 -23  172.12   15.34
   0  -5 -24   19.63    5.99
   0   5 -24   27.08    8.70
   0  -5 -24    6.29    5.00
   0   5 -24   18.91    6.96
   0   5 -24   15.53    5.44
   0   5 -25  331.99   20.11
   0   5 -25  344.18   18.99
   0   5 -26    5.52    5.68
   0  -5 -26    3.41    4.35
   0  -5 -26    1.44    4.64
   0   5 -26   20.35   10.84
   0   5  26    5.51    4.42
   0   5 -26    5.88    5.17
   0  -5 -27    5.67    3.67
   0   5 -27    2.39    5.00
   0  -5 -27   11.56    4.92
   0   5 -27    9.19    8.46
   0   5  27    5.01    3.38
   0   5 -27    5.69    4.48
   0   5 -28    0.28    3.76
   0  -5 -28    5.44    2.96
   0  -5 -28    0.02    3.32
   0   5 -28    4.74    7.14
   0   5  28    3.49    2.44
   0   5 -29   69.37    9.58
   0  -5 -29   49.80    6.02
   0   5 -29   58.94    6.20
   0   5  30    6.22    4.49
   0   5 -30    3.12    4.15
   0  -5 -30   12.37    3.20
   0   5 -30   11.37    2.71
   0   5 -31   23.69    4.23
   0  -5 -31   27.46    2.92
   0   6   0    3.99    4.67
   0   6  -1  610.06   41.20
   0   6   1  570.56   40.25
   0   6  -2  507.00   41.83
   0   6   2  490.30   37.85
   0   6  -2  520.42   38.12
   0   6  -3  212.39   26.90
   0   6   3  212.58   25.75
   0   6  -3  202.39   24.22
   0  -6  -3  203.22   23.25
   0   6  -4   57.17   15.90
   0  -6  -4   34.34   10.49
   0   6  -4   41.32   12.19
   0   6   4   42.50   12.88
   0  -6   5    9.26    7.51
   0   6  -5    6.32    9.46
   0  -6  -5    9.40    8.09
   0   6   5    2.57    5.57
   0  -6   6  711.29   40.45
   0   6  -6  719.39   50.72
   0  -6  -6  712.93   47.62
   0  -6   6  803.78   40.74
   0  -6   7   87.45   14.42
   0   6  -7  103.07   19.82
   0  -6  -7   98.95   18.72
   0  -6   7  114.38   15.71
   0  -6   8  834.40   42.91
   0   6  -8  857.72   56.07
   0   6  -8  852.63   56.38
   0  -6  -8  922.18   57.61
   0  -6   8  950.60   41.87
   0   6  -9  140.64   23.74
   0   6  -9  139.95   24.78
   0  -6  -9  187.60   26.80
   0   6 -10    5.03    7.60
   0   6 -10    2.10    8.51
   0  -6 -10    5.77    6.28
   0   6 -11   34.81   13.71
   0   6 -11   15.51   11.17
   0  -6 -11   58.84   16.23
   0   6 -12    1.97   10.68
   0   6 -12   -0.35    8.17
   0  -6 -12   10.22    8.77
   0   6 -13  246.79   35.11
   0  -6 -13  307.27   37.48
   0  -6 -14  476.64   22.21
   0   6  14  520.03   21.77
   0   6 -14  472.26   22.99
   0   6 -14  461.17   46.93
   0   6 -14  421.82   21.95
   0  -6 -15   23.33   12.05
   0  -6 -15    7.36    5.27
   0   6 -15    7.90    6.20
   0   6  15   15.61    5.51
   0   6 -15   31.38   18.50
   0   6 -15    6.78    6.12
   0   6 -16   -0.39    5.35
   0   6  16    0.45    3.84
   0  -6 -16   -3.34    6.26
   0  -6 -16   -1.11    3.87
   0   6 -16   -5.75    7.01
   0  -6 -16    0.60    4.72
   0   6  17   96.15   11.55
   0   6 -17   89.66   12.60
   0  -6 -17   73.19   11.03
   0  -6 -17  101.60   10.54
   0   6 -17   60.88   10.04
   0  -6 -17  117.55   25.58
   0  -6 -18   36.76   14.27
   0   6 -18   27.43    7.70
   0   6 -18   28.07    8.16
   0  -6 -18   22.65    6.16
   0   6 -18   18.22    6.80
   0  -6 -18   28.35    8.23
   0   6 -19   53.87   10.67
   0  -6 -19   63.38   12.66
   0   6 -19   51.45   10.31
   0   6  19   46.17    7.11
   0  -6 -19   54.29    8.56
   0   6 -19   39.46    8.90
   0  -6 -19   46.24   10.53
   0   6 -20   -4.12    6.06
   0  -6 -20   -9.15    6.53
   0   6 -20   -5.95    6.78
   0   6  20   -1.31    5.00
   0   6 -20   -1.80    7.16
   0  -6 -20    0.50    3.93
   0  -6 -20    9.75    6.32
   0   6 -21  148.26   15.71
   0   6 -21  143.78   19.57
   0   6 -21  141.49   14.39
   0  -6 -21  130.75   12.50
   0   6 -21  141.88   15.25
   0   6 -22    8.92    6.39
   0   6 -22    9.43    9.74
   0  -6 -22    5.84    4.04
   0   6 -22    2.28    6.34
   0   6 -22    7.88    5.07
   0   6 -23    2.53    5.24
   0   6 -23   -9.74    7.10
   0  -6 -23   -5.25    4.52
   0   6 -23   -4.37    5.33
   0   6 -24   87.41   10.74
   0   6 -24  124.06   13.30
   0  -6 -24  103.90   10.18
   0   6 -24  122.36   16.81
   0  -6 -24  109.94   10.73
   0   6  24  105.93    9.97
   0   6 -25   26.68   10.69
   0  -6 -25   11.61    3.82
   0   6 -25   17.57    6.53
   0   6 -25   21.46    5.78
   0   6  25   17.71    4.51
   0   6 -26   28.09   10.15
   0  -6 -26   20.07    5.41
   0  -6 -26   20.78    4.69
   0   6 -26   18.37    5.98
   0   6 -26   12.14    4.04
   0   6  26   20.14    5.11
   0  -6 -27   66.30    5.54
   0   6 -27   67.47    8.22
   0  -6 -27   75.13    7.74
   0   6 -27   86.79   11.98
   0   6  27   63.90    6.32
   0   6 -28   19.10    4.62
   0  -6 -28   19.35    4.25
   0   6  28   21.34    3.25
   0   6 -29    4.75    2.45
   0   6 -29   11.74    5.02
   0   6  29   14.64    5.97
   0  -6 -29   10.57    3.03
   0   6 -30    6.72    3.40
   0   6  30    6.47    3.69
   0   7   0   -0.24    5.12
   0   7   1  117.42   20.54
   0   7  -1  104.24   19.08
   0   7  -2   37.56   12.81
   0   7  -2   34.54   11.28
   0   7   2   36.84   12.31
   0   7  -3 1194.21   69.94
   0   7  -3 1244.29   65.49
   0   7   3 1193.63   65.17
   0   7  -4   63.83   17.48
   0   7  -4   94.97   19.09
   0   7   4   70.79   16.89
   0  -7   5   14.67    7.87
   0   7  -5   11.55    9.03
   0  -7  -5   13.35    5.79
   0   7   5   17.55    9.09
   0   7  -6  456.04   43.95
   0  -7   6  437.95   34.94
   0  -7   6  597.87   39.14
   0   7   6  488.58   44.53
   0  -7  -6  473.81   41.37
   0   7  -7 1106.52   66.16
   0  -7   7 1193.86   55.51
   0   7   7 1237.17   71.81
   0  -7  -7 1257.71   68.65
   0  -7   7 1372.60   55.43
   0   7  -8   13.34    9.88
   0   7  -8   10.63   10.46
   0  -7  -8   19.24    9.64
   0   7   8   12.22    9.04
   0   7  -9  449.39   43.00
   0   7  -9  383.55   42.05
   0  -7  -9  415.97   40.97
   0   7   9  463.22   45.99
   0   7 -10   83.74   21.67
   0  -7 -10   67.46   17.47
   0   7 -11   12.26    8.86
   0  -7 -11   36.14   11.69
   0   7 -12   67.10   11.19
   0  -7 -12   73.19   18.62
   0   7 -12   61.24    8.71
   0   7  12   77.23    9.02
   0   7 -12   80.60   20.58
   0  -7 -12   79.17    9.66
   0   7 -13   10.64    5.79
   0   7  13   19.91    5.43
   0  -7 -13   -0.30    8.32
   0   7 -13   10.49    7.91
   0  -7 -13   24.56    6.15
   0   7 -14   51.04    9.23
   0   7  14   62.66    8.85
   0  -7 -14   53.06   17.35
   0   7 -14   52.45   13.02
   0  -7 -14   60.07   10.31
   0   7 -15    9.09   10.45
   0  -7 -15   -1.13    5.17
   0   7  15   12.94    5.18
   0   7 -15   12.64    6.90
   0   7 -15   25.26   19.23
   0  -7 -15   22.94    6.77
   0   7 -16  112.38   18.18
   0  -7 -16  150.82   15.42
   0   7  16  157.43   14.25
   0   7 -16  139.89   15.34
   0  -7 -16  142.51   11.60
   0   7 -17  487.52   29.06
   0   7 -17  518.59   28.84
   0   7  17  534.19   26.36
   0   7 -17  430.64   34.29
   0  -7 -17  559.10   22.77
   0  -7 -17  503.35   28.28
   0   7 -18   16.00    7.78
   0   7 -18   19.32   10.18
   0   7 -18    8.94    6.74
   0  -7 -18   11.32    4.94
   0  -7 -18    4.43    6.60
   0   7 -19   77.84   12.44
   0  -7 -19   87.57   14.73
   0   7 -19   63.91   16.09
   0   7 -19   84.14   13.17
   0   7  19   74.48   10.42
   0  -7 -19  102.42   10.60
   0  -7 -19   94.71   13.94
   0   7 -20   -0.12    6.25
   0   7 -20    9.22    9.18
   0  -7 -20    4.33    7.18
   0   7 -20    2.26    6.14
   0   7  20   -7.11    6.43
   0  -7 -20    7.37    4.45
   0  -7 -20    5.97    6.38
   0   7 -21   45.45   13.94
   0   7 -21   39.16    9.66
   0   7  21   31.54    6.83
   0  -7 -21   30.99    6.58
   0   7 -21   41.50    8.84
   0   7 -22   15.88    9.86
   0   7 -22    9.73    6.48
   0   7  22    7.98    4.01
   0  -7 -22    4.42    3.78
   0   7 -22    8.93    5.17
   0   7 -23    0.12    5.30
   0   7 -23   10.59    8.44
   0  -7 -23    9.90    4.42
   0   7 -23    1.80    5.19
   0   7 -24    7.42    4.93
   0  -7 -24    9.19    3.59
   0   7 -24    3.40    5.09
   0   7 -24   18.17    9.82
   0  -7 -24    8.40    3.84
   0   7  24    5.32    3.80
   0   7 -25    4.29    6.82
   0   7 -25    0.77    4.23
   0   7 -25   -2.43    3.64
   0   7  25   -5.30    3.86
   0   7 -26   34.55    8.10
   0  -7 -26   41.25    5.63
   0   7 -26   34.23    6.15
   0   7 -26   32.10    5.26
   0   7  26   31.09    5.38
   0   7 -27   13.23    4.08
   0   7 -27   22.54    6.80
   0  -7 -27   14.42    3.55
   0   7  27   12.23    3.16
   0  -7 -28   14.86    2.95
   0   7 -28   19.75    5.41
   0   7  29    0.88    3.19
   0   7 -29   -2.78    2.93
   0   8   0   22.09   10.84
   0   8   0   24.51    9.51
   0   8  -1   31.27   14.81
   0   8  -1   32.57   12.07
   0   8   1   26.40   10.42
   0   8  -2  207.61   31.20
   0   8   2  222.39   30.69
   0   8  -2  218.75   30.32
   0   8  -3  365.58   41.48
   0   8  -3  394.97   40.43
   0   8   3  382.64   40.20
   0   8  -4  334.46   39.56
   0  -8   4  310.94   32.84
   0   8   4  336.56   38.47
   0  -8   5  945.06   55.48
   0   8  -5  850.81   60.89
   0   8   5 1046.97   68.86
   0   8  -6  242.44   33.08
   0  -8   6  288.94   29.20
   0   8   6  289.06   36.80
   0  -8   6  313.04   28.67
   0   8   7  411.16   43.72
   0   8  -8  378.87   18.45
   0   8  -8  472.03   26.20
   0   8  -8  387.93   19.75
   0   8   8  399.63   17.38
   0   8  -8  416.51   44.31
   0  -8  -8  446.42   43.67
   0   8   8  403.03   43.97
   0   8  -9   32.46    5.64
   0   8  -9   50.94   10.83
   0   8  -9   41.90    7.88
   0   8   9   43.45    7.02
   0   8  -9   34.84    6.58
   0   8  -9   39.78   15.39
   0  -8  -9   47.61   15.02
   0   8   9   37.14   13.84
   0   8 -10   35.17   10.78
   0   8 -10   24.73    7.29
   0   8  10   23.40    5.49
   0   8 -10   20.45    5.52
   0   8 -10   19.78    5.51
   0   8  10   36.03   13.92
   0  -8 -10   17.82   10.53
   0   8 -11   94.07   15.79
   0   8 -11   77.31   10.45
   0   8  11   78.15    9.23
   0   8 -11   73.28    9.00
   0   8 -11   76.69    8.59
   0  -8 -11   59.72   16.88
   0   8  11   57.90   17.90
   0   8 -12   22.60   11.99
   0   8  12   15.94    5.65
   0   8 -12   18.99    6.34
   0   8 -12   10.15    4.35
   0  -8 -12   18.77    5.91
   0   8 -12    8.15    3.08
   0   8  12   33.01   14.08
   0  -8 -12   13.64    7.53
   0   8  13  170.49   13.84
   0   8 -13  171.44   16.43
   0  -8 -13  167.17   14.67
   0   8 -13  159.33   11.87
   0   8 -13  169.64   20.70
   0   8  13  185.09   32.66
   0  -8 -13  176.86   29.54
   0   8  14   20.94    6.06
   0   8 -14   16.26    6.16
   0  -8 -14   17.38    6.27
   0   8  14   32.88   16.24
   0  -8 -14   10.66    9.13
   0   8 -14   24.25   11.19
   0   8 -15  247.75   19.93
   0   8  15  237.78   17.05
   0   8 -15  231.26   27.42
   0  -8 -15  210.73   13.42
   0  -8 -15  234.99   19.00
   0   8 -16   57.10   11.62
   0   8 -16   55.54   11.24
   0   8  16   51.65    8.66
   0   8 -16   35.51   14.36
   0  -8 -16   52.78    7.10
   0  -8 -16   55.19   10.93
   0   8 -17   41.62   10.06
   0   8 -17   40.74   14.55
   0   8 -17   74.46   12.61
   0   8  17   69.64   10.74
   0  -8 -17   82.17    9.36
   0  -8 -17   71.57   12.28
   0   8 -18  193.47   19.26
   0   8 -18  131.32   21.58
   0   8 -18  205.13   18.56
   0   8  18  188.16   15.71
   0  -8 -18  203.03   13.69
   0  -8 -18  199.23   19.22
   0   8 -19    2.38    6.61
   0   8 -19    7.57    9.79
   0  -8 -19   20.19    8.72
   0   8 -19   11.82    7.24
   0   8  19   14.78    6.51
   0  -8 -19    9.02    4.68
   0  -8 -19    8.88    7.94
   0   8 -20   -7.17    6.54
   0   8 -20   -5.28    9.71
   0  -8 -20   -1.08    6.23
   0   8 -20    7.14    6.51
   0   8  20    0.82    4.39
   0  -8 -20    6.04    3.70
   0  -8 -20    1.48    6.57
   0   8 -21   23.81   10.53
   0   8 -21   30.68    8.22
   0   8  21   21.22    6.38
   0  -8 -21   37.83    6.40
   0   8 -21   27.17    8.02
   0   8 -22   67.93   14.55
   0   8 -22   74.26   10.86
   0   8  22   54.35    7.57
   0  -8 -22   60.98    7.67
   0   8 -22   56.04    9.55
   0   8 -23   36.57    7.81
   0   8 -23   23.60    8.79
   0   8 -23   21.69    6.51
   0  -8 -23   25.14    4.86
   0   8  23   29.73    6.08
   0   8 -24   -7.81    7.35
   0   8 -24    0.07    4.85
   0   8 -24   -3.77    3.38
   0   8 -24   -4.05    4.80
   0   8  24   -3.31    4.50
   0  -8 -25   28.10    4.65
   0   8 -25   14.87    7.00
   0   8 -25   14.60    4.39
   0   8  25   22.24    4.27
   0   8 -26   -9.13    3.20
   0   8 -26   -2.86    5.44
   0  -8 -26    0.03    2.50
   0   8  26   -2.00    2.77
   0   8  26   -0.81    1.87
   0   8  27    6.54    1.79
   0  -8 -27    9.82    2.20
   0   9   0   -1.21    3.21
   0   9   0    0.95    9.17
   0   9   0   -0.36    3.81
   0   9   1  548.90   22.53
   0   9  -1  530.18   23.38
   0   9  -1  523.19   51.99
   0   9   1  482.32   52.75
   0   9   1  632.79   55.35
   0   9  -1  637.25   55.21
   0   9  -1  535.18   25.39
   0   9   1  514.65   24.80
   0   9  -2  199.08   14.79
   0   9   2  201.36   13.41
   0   9  -2  173.13   28.20
   0   9   2  211.99   32.00
   0   9  -2  192.27   30.75
   0   9  -2  201.72   16.00
   0   9   2  221.09   16.36
   0   9  -3   -1.47    4.51
   0   9   3    5.86    4.03
   0   9  -3    2.56    4.14
   0   9   3   -6.47    7.28
   0   9   4  855.58   25.23
   0   9  -4  860.71   30.85
   0   9  -4  944.03   37.04
   0   9   4  825.80   23.39
   0   9  -4  930.97   33.90
   0  -9   4  855.15   55.15
   0   9   4  934.31   68.37
   0   9  -5  129.44   14.96
   0   9   5  152.61   10.82
   0   9   5  152.88   10.05
   0   9  -5  141.74   14.04
   0   9  -5  152.42   13.66
   0   9   5  151.61   10.58
   0   9   5  161.96   28.35
   0   9  -6  538.38   30.16
   0   9   6  492.04   17.75
   0   9   6  522.68   20.52
   0   9  -6  553.89   26.80
   0   9   6  505.43   18.32
   0   9  -6  519.36   24.60
   0   9  -7    1.31    7.07
   0   9   7    3.15    2.52
   0   9   7    7.08    4.13
   0   9  -7    6.37    4.70
   0   9  -7    1.84    4.53
   0   9   7    4.93    8.84
   0   9  -8   31.90   11.37
   0   9   8   28.26    4.61
   0   9   8   26.96    6.08
   0   9  -8   29.18    7.30
   0   9  -8   28.07    6.86
   0   9   8   32.08   13.50
   0   9  -9  265.05   23.03
   0   9   9  242.76   15.67
   0   9  -9  268.77   18.72
   0   9  -9  255.16   17.70
   0   9   9  297.54   40.03
   0   9 -10   11.44    5.32
   0   9 -10   16.79    9.12
   0   9  10   17.07    5.46
   0   9 -10   11.43    5.87
   0  -9  10   21.64    5.61
   0   9  10   37.64   14.54
   0   9 -11  441.87   31.78
   0   9  11  400.92   20.98
   0   9 -11  432.48   23.04
   0   9  11  480.94   51.20
   0  -9 -11  420.48   23.03
   0   9 -11  431.14   22.44
   0   9 -12  141.01   13.28
   0   9  12  146.39   13.04
   0   9 -12  145.95   13.01
   0  -9 -12  138.32   14.00
   0   9 -12  141.38   21.07
   0   9 -13   21.81    6.26
   0   9 -13   11.04    4.78
   0  -9 -13   14.01    5.69
   0   9 -13   14.12   12.42
   0   9  13   21.88    6.42
   0   9 -13   15.22    7.49
   0   9 -14  150.27   22.63
   0   9 -14  158.63   17.80
   0  -9 -14  154.55   15.72
   0   9 -14  165.56   12.87
   0   9  14  176.33   14.77
   0   9 -14  176.76   17.57
   0   9 -15  121.67   20.71
   0   9 -15  111.24   15.14
   0  -9 -15  129.93   14.78
   0   9  15  132.44   13.55
   0   9 -15  152.45   16.45
   0   9 -16   58.23   15.52
   0   9 -16   82.07   13.20
   0   9  16   87.19   10.98
   0   9 -16   72.28   12.64
   0  -9 -16   74.01   11.79
   0   9 -17   -3.29    6.80
   0   9 -17   13.05   11.58
   0   9 -17   11.78    8.26
   0   9  17   -2.03    5.35
   0  -9 -17    5.62    3.81
   0  -9 -17   -2.78    6.15
   0   9 -18    6.89    5.96
   0   9 -18    2.14   11.11
   0   9 -18    6.42    6.05
   0   9  18    9.92    6.49
   0  -9 -18    2.26    3.42
   0  -9 -18    8.78    6.44
   0   9 -19   -0.94    5.39
   0  -9 -19    7.92    6.68
   0   9 -19   -5.37   11.27
   0   9 -19   -1.71    5.79
   0   9  19    4.10    5.32
   0  -9 -19    8.61    3.60
   0  -9 -19    6.95    6.76
   0   9 -20   18.82    7.36
   0   9  20   23.91    6.87
   0   9 -20   16.43    9.98
   0  -9 -20   35.03    7.41
   0  -9 -20   24.00    4.62
   0  -9 -20   18.72    7.76
   0   9 -21   78.89   10.99
   0   9  21   62.57    8.35
   0   9 -21   68.64   13.07
   0  -9 -21   73.46    6.49
   0   9  21   71.87    9.56
   0   9 -22   -5.77    7.55
   0   9 -22    1.61    4.53
   0   9  22   -1.98    4.78
   0   9  22    0.16    4.05
   0   9 -23    9.77    7.04
   0   9 -23   -6.76    4.80
   0   9  23   -3.44    4.26
   0   9  23    5.40    3.37
   0   9 -24   15.69    6.08
   0   9 -24   12.27    4.10
   0   9  24   18.83    4.13
   0   9 -25   23.52    4.26
   0   9 -25   31.91    6.51
   0  -9 -25   25.39    2.93
   0   9  25   30.25    4.12
   0   9  25   30.73    3.86
   0   9 -26    5.74    3.40
   0  10   0 1271.92   38.18
   0  10   0 1396.53   84.96
   0  10  -1   32.91    8.05
   0  10   1   31.59    7.69
   0  10  -1   39.02    9.74
   0 -10   1   12.08    9.50
   0  10   1   36.58   14.30
   0  10   2  179.43   14.36
   0  10  -2  186.49   15.37
   0  10  -2  203.45   18.07
   0  10   2  163.45   11.22
   0  10   2  183.61   12.89
   0 -10   2  170.92   26.02
   0  10   2  216.00   33.64
   0  10   3   12.97    5.42
   0  10  -3   17.50    6.47
   0  10  -3   11.21    6.69
   0  10   3   15.38    5.18
   0  10   3   18.02    5.00
   0  10   3   29.18   21.09
   0  10   3   21.72   14.05
   0  10   4    4.22    2.94
   0  10   4    5.23    3.33
   0  10   4   10.37    4.86
   0  10  -4    7.39    4.86
   0  10  -4    8.41    7.13
   0  10   5    7.74    4.03
   0  10   5    5.88    3.81
   0  10   5   -6.07    6.93
   0  10  -5    3.49    4.75
   0  10   5    7.48    3.85
   0  10  -5   10.06    6.56
   0  10   6   13.78    3.99
   0  10   6   18.04    5.03
   0  10  -6   16.33    7.56
   0  10   6   30.58   12.82
   0  10  -6    9.07    4.27
   0  10   6    8.07    4.06
   0  10  -7   14.31    6.67
   0  10   7    9.91    4.42
   0  10   7    5.16    3.12
   0  10   7    3.70    2.79
   0  10  -7    7.67    4.41
   0  10  -7   -0.35    7.49
   0  10  -8  206.09   21.48
   0  10   8  187.87   14.05
   0  10   8  176.88   11.60
   0  10  -8  226.45   18.80
   0  10  -8  175.76   16.52
   0  10  -8  208.76   16.86
   0  10  -9   53.29   14.80
   0  10   9   41.56    7.64
   0  10  -9   48.22   10.14
   0  10  -9   27.24    7.78
   0  10  -9   47.98    8.94
   0  10 -10  689.48   40.58
   0  10  10  595.47   25.22
   0  10 -10  674.08   31.15
   0  10 -10  544.46   29.63
   0 -10 -10  588.54   27.54
   0  10 -10  671.57   29.27
   0  10 -11   42.64   16.35
   0  10  11   26.23    6.75
   0  10 -11   26.22    7.75
   0  10 -11   28.73    8.58
   0  10 -11   25.52    7.11
   0 -10 -11   18.34    6.87
   0  10 -12  157.14   22.24
   0  10 -12  121.51   15.22
   0  10 -12  159.54   14.31
   0 -10 -12  151.69   14.99
   0  10  12  152.11   13.97
   0  10 -13    0.15    5.69
   0 -10 -13    0.45    5.72
   0  10 -13   -2.79    4.03
   0  10  13    5.93    5.68
   0  10 -14   52.91   15.86
   0  10 -14   43.72    9.71
   0 -10 -14   50.78   10.28
   0  10 -14   53.56    7.78
   0  10  14   53.81    8.60
   0  10 -15   22.81   12.42
   0  10  15   40.70    8.15
   0  10 -15   37.63    9.38
   0  10 -15   35.92    6.30
   0 -10 -15   40.60    8.71
   0  10  16   72.91   10.68
   0  10 -16   64.16   11.43
   0  10 -16   45.91   15.09
   0 -10 -16   62.46   10.90
   0  10  17    9.24    5.65
   0  10 -17    9.42    6.15
   0 -10 -17   21.51    8.02
   0  10  18   71.33    9.88
   0  10 -18   65.93   11.17
   0 -10  18   49.17   11.44
   0 -10 -18   71.99   11.37
   0  10 -18   45.69   13.67
   0 -10 -18   71.39   11.11
   0  10  18   73.83   10.29
   0  10  19   -0.09    4.39
   0  10 -19    1.92    5.18
   0 -10  19   23.75    9.15
   0  10 -19   -1.26    9.38
   0 -10 -19    3.02    4.79
   0  10  19   -0.01    5.30
   0 -10 -19    1.92    5.79
   0  10  20   51.41    7.79
   0  10 -20   73.10   10.03
   0  10 -20   51.54   11.96
   0  10  20   55.43    8.10
   0  10  21    1.64    3.75
   0  10 -21    5.12    4.35
   0  10 -21    3.09    6.95
   0  10  21   -0.01    4.16
   0  10  22    9.55    3.75
   0  10 -22   12.12    5.74
   0  10 -22    8.94    4.57
   0  10  22    4.60    3.59
   0 -10 -23    2.78    1.57
   0  10 -23    1.53    4.39
   0  10  23    9.47    3.56
   0  10 -23    8.28    3.91
   0  10 -24   22.05    3.91
   0  10  24   31.16    3.81
   0  11   0    4.12    4.72
   0  11   0    1.52    3.35
   0  11  -1  230.51   17.52
   0  11   1  228.10   16.86
   0  11   1  198.48   13.90
   0  11   2  231.63   16.52
   0  11  -2  266.31   19.23
   0  11   2  226.15   14.81
   0  11  -3   20.86    7.47
   0  11   3   14.73    4.82
   0  11   3   19.68    5.24
   0  11   3   10.03    3.89
   0  11  -4  145.40   14.60
   0  11   4  125.72   11.74
   0  11   4  137.44   11.35
   0  11   4  137.08   11.46
   0  11   5   -1.32    5.37
   0  11   5    8.72    3.53
   0  11  -5   -1.60    5.84
   0  11   5    5.11    3.07
   0  11   5    6.43    3.87
   0  11  -6    9.78    4.10
   0  11  -6   14.87    6.03
   0  11   6   16.88    5.24
   0  11   6   17.00    4.83
   0  11   6   11.15    3.91
   0  11   6    7.89    5.28
   0  11  -6   16.81    4.89
   0  11   7    5.06    3.77
   0  11   7    9.51    3.36
   0  11  -7    2.32    5.75
   0  11   7    6.52    3.02
   0  11   7   -4.38    7.51
   0  11  -7    3.21    4.11
   0  11   8   11.07    3.99
   0  11   8    8.61    4.01
   0  11  -8    9.56    5.01
   0  11  -8    8.91    4.92
   0  11   9  150.02   12.95
   0 -11  -9  146.89   14.19
   0  11  -9  165.10   14.99
   0  11  -9  135.81   14.49
   0  11  10   15.70    5.41
   0  11 -10   15.07    6.15
   0 -11 -10   15.56    6.08
   0  11 -10   18.58    7.20
   0  11  11  293.94   18.10
   0  11 -11  321.46   19.98
   0 -11 -11  289.98   19.61
   0  11 -11  266.39   20.24
   0  11  12  170.21   14.19
   0  11 -12  196.79   15.26
   0 -11 -12  168.24   16.11
   0  11 -12  157.44   16.26
   0  11  13    0.60    3.69
   0  11 -13    4.97    4.23
   0  11  13  -10.88    7.19
   0 -11 -13    7.24    6.09
   0  11 -13   -4.76    5.74
   0  11  14   41.95    9.23
   0  11 -14   32.03    8.63
   0 -11 -14   43.79    9.13
   0  11 -14   41.14    6.81
   0  11  14   40.80    8.48
   0  11  15    4.47    5.30
   0  11 -15  -10.40   12.57
   0  11 -15   -5.78    5.89
   0  11  15   -6.32    6.42
   0 -11 -15   -2.97    6.17
   0  11 -15   -0.06    3.11
   0  11  16   -8.50    6.60
   0  11 -16   -3.47   10.33
   0  11 -16   -3.23    5.96
   0  11  16   -7.24    6.12
   0 -11 -16   -3.33    6.02
   0  11  17   -0.64    5.18
   0 -11 -17   -8.93    6.37
   0  11 -17    3.47    4.88
   0 -11 -17    0.28    5.27
   0  11  17   -5.75    6.41
   0  11  18    5.27    4.39
   0 -11 -18   -4.91    4.86
   0  11 -18   -3.03    5.09
   0 -11 -18    0.13    4.39
   0  11  18   -5.01    5.23
   0  11 -19    7.41    4.60
   0  11 -19    6.88    2.40
   0  11  19    1.92    4.11
   0  11  19    3.98    4.11
   0  11  20   16.83    4.37
   0  11  20   20.19    4.94
   0  11 -20   18.49    5.48
   0  11  21   72.03    6.20
   0  11 -21   79.80    7.81
   0  11  21   86.56    7.23
   0  11 -22   26.08    4.19
   0  11  22   30.52    3.95
   0  12   0   12.41    5.10
   0  12   0   10.54    4.18
   0  12  -1   23.81    6.13
   0  12   1   27.89    6.48
   0  12  -1   22.53    4.95
   0  12   1   25.15    5.48
   0  12   2   -2.64    4.73
   0  12  -2   -1.06    4.63
   0  12  -2   -1.90    4.49
   0  12   2    0.46    3.05
   0  12   3   93.87    9.93
   0  12  -3   94.53   11.52
   0  12  -3   90.65   10.12
   0  12   3   90.93    9.23
   0  12  -4   17.04    6.03
   0  12   4   18.76    4.68
   0  12  -4    9.37    6.98
   0  12  -4   22.10    5.73
   0  12   4   20.68    5.02
   0  12   4   10.72    3.59
   0  12  -5   19.91    7.75
   0  12   5   31.18    5.67
   0  12   5   29.48    5.76
   0  12  -5   31.32    7.58
   0  12   5   32.67    5.75
   0  12   6   54.03    7.18
   0  12   6   56.10    7.83
   0  12   6   44.16    6.13
   0  12  -6   62.99    9.68
   0  12   7   71.11    8.71
   0  12   7   67.82    7.89
   0  12   7   46.72    7.80
   0  12  -7   75.31   10.41
   0  12   7   59.70    6.68
   0 -12  -7   68.04    9.71
   0  12   8   83.67    9.61
   0  12  -8   47.60    7.38
   0  12   8   64.26    8.89
   0  12  -8   85.53   11.16
   0 -12  -8   82.66   10.10
   0  12   9    5.74    5.88
   0  12   9    5.96    4.48
   0  12  -9    4.96    4.46
   0  12   9    2.92    5.00
   0  12  -9    2.50    4.58
   0 -12  -9    0.75    4.76
   0  12  10   13.95    7.81
   0  12  10    8.17    4.53
   0  12 -10    7.72    5.17
   0  12  10    0.84    5.29
   0  12 -10    5.11    5.16
   0 -12 -10    5.10    5.36
   0  12  11   52.87    9.96
   0  12  11   40.27    6.85
   0  12 -11   44.03    8.00
   0  12  11   42.44    7.92
   0  12 -11   55.38    8.44
   0 -12 -11   49.54    8.81
   0  12 -12   11.67    5.20
   0  12  12   13.48    5.32
   0 -12 -12   20.99    6.64
   0  12 -12   15.02    4.91
   0  12  12   20.10    6.71
   0  12 -13   92.28   10.87
   0  12  13  112.64   11.23
   0 -12 -13  108.32   11.35
   0  12 -13  128.34   10.70
   0  12  13  120.84   12.32
   0  12 -14   -4.91    5.17
   0 -12 -14   -5.32    5.57
   0  12  14   -8.67    5.89
   0  12  14   -7.32    6.18
   0  12 -15   -2.61    4.15
   0  12  15    0.83    4.82
   0  12 -15    3.89    2.94
   0 -12 -15   -6.99    5.32
   0  12  15   -2.72    5.12
   0 -12 -16    6.00    4.27
   0  12 -16   15.59    3.77
   0  12  16   13.05    4.93
   0  12 -16   10.05    4.28
   0 -12 -16   18.20    5.63
   0  12  16   11.01    4.53
   0 -12 -17    1.14    2.98
   0  12  17    5.38    3.75
   0  12 -17    9.60    2.65
   0  12 -17    5.61    3.75
   0  12  17    2.56    3.81
   0 -12 -17    6.75    3.90
   0  12  18   39.63    5.64
   0  12 -18   47.90    3.80
   0  12  18   53.53    6.00
   0  12 -18   43.31    6.20
   0  12  19    4.84    3.00
   0  12 -19    5.18    3.16
   0  12  19    6.72    3.39
   0  13   0   -5.69    4.92
   0  13   0   -2.12    3.76
   0  13   1   -4.55    4.59
   0  13  -1   -4.88    4.60
   0  13   1    2.44    3.74
   0  13  -1   -0.31    3.95
   0  13  -1    2.63    6.10
   0  13   2   -1.37    3.73
   0  13  -2    2.87    4.30
   0  13  -2    5.82    6.57
   0  13   2    6.65    4.25
   0  13  -2    2.74    4.14
   0  13   3   19.15    4.68
   0  13  -3   34.84    6.08
   0  13   3   36.85    5.87
   0  13  -3   15.40    5.78
   0 -13  -3   40.39    6.91
   0  13  -3   42.01    7.62
   0  13   3   37.85    6.24
   0  13   4   -8.12    5.94
   0  13   4   -1.39    2.95
   0  13  -4   -3.54    4.24
   0  13  -4  -12.38    7.03
   0  13  -4   -1.80    4.50
   0 -13  -4    3.27    3.83
   0 -13  -5    1.21    3.84
   0  13  -5   -0.59    4.56
   0  13   5    1.37    2.78
   0  13  -5   -0.23    4.18
   0  13   5   -4.55    5.44
   0 -13  -6    4.47    4.31
   0  13  -6   -0.19    4.79
   0  13  -6    3.70    3.75
   0  13   6   -3.85    5.44
   0 -13  -7  137.66   11.38
   0  13  -7  146.40   12.79
   0  13  -7  142.02   11.91
   0  13   7  115.78   11.81
   0  13  -8   89.33    9.99
   0 -13  -8   62.58    8.38
   0  13  -8   75.43    8.75
   0  13   8   51.70    8.22
   0  13   9    5.93    3.81
   0 -13  -9    6.54    4.40
   0  13  -9    6.66    4.32
   0  13  -9    3.75    3.46
   0  13   9    9.54    5.32
   0  13  10   18.28    5.19
   0  13 -10   34.33    6.57
   0 -13 -10   25.95    6.05
   0  13 -10   29.81    5.74
   0  13  10   12.82    5.33
   0  13 -11    4.01    3.52
   0  13 -11    1.90    2.54
   0  13  11    4.91    4.53
   0 -13 -11    7.73    4.19
   0  13  11   -1.05    4.28
   0  13 -12   -2.18    2.95
   0  13 -12   -0.48    2.91
   0  13  12    3.91    3.76
   0 -13 -12   -3.32    4.18
   0  13  12   -3.29    3.96
   0  13 -13   -1.29    2.76
   0  13  13   -6.49    4.62
   0  13 -13   -4.07    2.79
   0 -13 -13   -2.16    3.40
   0  13  13    0.17    3.19
   0 -13 -14   -8.56    3.85
   0  13  14   -8.76    4.27
   0  13 -14   -4.71    2.64
   0 -13 -14    1.82    3.02
   0  13  14   -0.36    2.88
   0  13 -14    0.31    2.13
   0  13  15   -4.07    3.27
   0  13  15    0.21    2.41
   0  13 -15   -2.89    1.87
   0  13  16   16.04    3.51
   0 -14   0   10.25    2.72
   0  14   0   22.20    4.48
   0  14   0   10.75    5.79
   0 -14   1   -4.32    3.21
   0 -14  -1   -1.73    2.48
   0  14   1    2.97    2.89
   0  14  -1    1.56    2.77
   0  14  -1    3.18    4.93
   0 -14  -2   -3.05    3.36
   0  14  -2   -1.67    2.75
   0  14   2    0.25    2.76
   0  14  -2    1.11    4.14
   0  14   2   -4.39    6.09
   0 -14  -3   -3.89    3.24
   0  14  -3    1.62    3.04
   0  14   3   -0.62    5.96
   0 -14  -4   13.10    3.82
   0  14  -4   18.29    4.38
   0  14   4    5.54    6.42
   0 -14  -5   17.41    4.16
   0  14   5   13.23    6.83
   0  14  -5   21.39    4.89
   0  14   6    1.22    2.83
   0 -14  -6    1.97    2.95
   0  14  -6    1.15    2.70
   0  14   7    5.90    3.40
   0 -14  -7    3.58    2.85
   0  14  -7    2.47    3.01
   0  14   8    1.90    2.92
   0 -14  -8    2.12    2.56
   0  14  -8    2.24    2.63
   0  14   9   12.09    3.48
   0 -14  -9   19.08    3.85
   0  14  -9   16.00    3.87
   0  14  10    4.84    3.19
   0 -14 -10   -2.17    2.34
   0  14 -10    0.36    2.15
   0  14  11    5.85    4.32
   0  14 -11   -0.62    1.80
   1   0 -32   -4.45    2.89
   1   0 -31   23.83    4.53
   1   0 -30   -3.97    4.14
   1   0 -30   -0.13    3.63
   1   0 -29   -1.35    4.43
   1   0 -29    5.04    4.60
   1   0 -28   -2.61    5.53
  -1   0  28   -3.03    6.56
   1   0 -28   -2.17    4.58
   1   0 -27   69.09    9.78
   1   0 -27   66.99    9.74
  -1   0  27   60.85   11.36
   1   0 -26   -1.97    5.22
   1   0 -26   -6.30    4.99
  -1   0  26  -15.81   12.58
   1   0 -25   22.71    6.34
   1   0 -25   19.67    6.42
   1   0 -24    1.26    4.41
   1   0 -24   -6.65    6.40
   1   0 -23   54.73   18.96
   1   0 -23   44.50    8.31
   1   0 -23   30.08    6.96
   1   0 -22  -10.58   12.48
   1   0 -22   -0.37    4.19
   1   0 -22   -1.91    4.68
   1   0 -21   -4.85    5.35
   1   0 -21   -2.32    4.24
   1   0 -21   -8.32    5.75
   1   0 -20   -8.61    7.15
   1   0 -20   -3.98    5.25
   1   0 -20   -2.27    4.56
   1   0 -20    0.01    4.77
   1   0 -19  208.89   26.91
   1   0 -18    5.55    5.28
   1   0 -18  -23.31    9.02
   1   0 -18  -25.41   10.91
   1   0 -17  122.70   19.83
   1   0 -17  111.08   19.83
   1   0 -17   89.93   15.73
   1   0 -16   -2.35    6.27
   1   0 -16   -0.66    6.01
   1   0 -15   87.30   17.41
   1   0 -15   84.00   15.12
   1   0 -14   -3.00    5.33
   1   0 -14   -1.80    7.81
   1   0 -13  428.91   30.90
   1   0 -13  428.29   37.26
   1   0 -12    4.08    6.30
   1   0 -12    1.64    7.28
   1   0 -11  477.12   29.55
  -1   0  11  459.59   15.00
   1   0 -11  515.11   38.73
  -1   0  10   -0.46    1.99
   1   0 -10   -0.78    8.29
   1   0 -10    4.35    5.03
  -1   0   9  398.17   13.62
   1   0  -9  428.61   36.46
   1   0  -9  414.86   24.31
   1   0  -9  441.63   28.35
  -1   0   8    0.46    1.89
   1   0  -8    2.19    9.00
   1   0  -8    0.03    4.70
   1   0  -8    5.46   12.51
   1   0  -8   -1.00    6.09
   1   0  -7  491.46   38.88
  -1   0   7  379.01   11.49
   1   0  -7  383.56   20.15
   1   0  -7  411.08   23.35
   1   0  -7  544.63   45.71
   1   0  -6    2.26   11.58
   1   0  -6    1.44    3.79
   1   0  -6   14.53   16.73
   1   0  -6    0.12    4.54
   1   0  -5   75.86   18.27
   1   0  -5   79.99    7.76
   1   0  -5   83.65    9.01
   1   0  -5   91.58   24.08
   1   0  -4   -1.28   10.93
   1   0  -4   -0.55    2.18
   1   0  -4    1.74    3.38
   1   0  -4   -6.47   15.38
   1   0  -3 1411.36   62.98
   1   0  -3 1307.11   21.67
   1   0  -2    0.07    0.94
   1   0  -2   -1.48    9.39
   1   0  -2    0.68    0.94
  -1   0  -2    1.00    2.37
   1   0   2   -1.88    5.98
  -1   0  -2    0.17    2.98
  -1   0  -2    0.59    3.42
   1   0   3 1572.14   48.32
  -1   0  -3 1422.00   34.54
  -1   0  -3 1512.24   40.21
   1   0   4    2.06    7.74
  -1   0  -4   -3.00    4.80
  -1   0  -4    1.02    7.19
   1   0   5  337.09   24.47
  -1   0  -5  251.17   18.75
  -1   0  -5  222.96   17.97
  -1   0  -5  293.38   23.22
   1   0   6   -0.31    6.41
  -1   0  -6    0.19    5.87
  -1   0  -6   -0.97    7.00
  -1   0  -7 4480.54   82.17
  -1   0  -7 4290.66   86.88
  -1   0  -8   -2.38    4.97
   1   0   8    3.79    4.16
  -1   0  -8    2.30    8.09
   1   0   9   30.55    5.77
  -1   0  -9   32.88    9.42
  -1   0  -9   37.44   11.89
  -1   0 -10    3.36    5.53
   1   0  10    1.72    2.69
  -1   0 -10    2.07    7.52
  -1   0 -11  606.80   34.23
  -1   0 -11  608.42   37.02
   1   0  11  545.34   27.02
   1   0  11  546.16   17.30
  -1   0 -11  663.79   44.37
   1   0  12   -1.52    3.93
  -1   0 -12    4.09    5.06
  -1   0 -12   -0.43    6.37
  -1   0 -12    3.12    8.81
  -1   0 -13 2437.65   81.18
  -1   0 -13 2264.55   71.25
  -1   0 -13 2465.37   91.67
  -1   0 -14   -2.56    5.47
  -1   0 -14    1.67    6.06
  -1   0 -15  330.85   33.16
  -1   0 -15  309.46   27.80
  -1   0 -16   -3.63    7.01
  -1   0 -17  105.30   20.12
  -1   0 -18  -19.16    9.79
  -1   0 -19   29.49   11.40
  -1   0 -19   33.24    6.15
  -1   0 -20    4.86    4.60
  -1   0 -20   16.07    9.92
  -1   0 -20    6.01    5.22
  -1   0 -21  614.55   48.89
  -1   0 -21  614.40   24.53
  -1   0 -21  644.04   26.15
  -1   0 -22    1.04    4.77
  -1   0 -22    4.04    4.94
  -1   0 -23 1164.89   34.97
  -1   0 -23  964.30   33.80
  -1   0 -24    4.80    5.58
  -1   0 -24   -1.15    5.09
  -1   0 -25   36.63    7.56
  -1   0 -25   30.92    7.22
  -1   0 -26    2.82    4.67
   1   0  26   -6.87    8.98
  -1   0 -27   23.21    6.77
   1   0  27   17.66    8.91
  -1   0 -28   -4.53    5.01
  -1   0 -28    3.02    4.87
   1   0  28   -5.05    6.94
  -1   0 -29    2.23    3.62
  -1   0 -29   11.50    4.66
   1   0  29    1.58    6.11
  -1   0 -30   -3.20    4.22
   1   0  30    5.62    4.39
  -1   0 -31   41.60    5.29
  -1   0 -32   -0.46    2.27
   1  -1 -32   -1.04    2.58
   1   1 -32   -1.39    2.65
   1   1 -31   -4.19    3.66
   1  -1 -31    1.87    2.85
   1  -1 -31    1.72    3.07
   1  -1 -30   55.33    7.20
   1   1 -30   55.59    6.97
   1  -1 -30   58.73    7.11
  -1   1  30   43.42    7.71
   1  -1 -29    1.58    4.13
  -1   1  29    0.67    6.25
   1   1 -29   -3.94    4.60
   1   1 -29    1.67    3.23
   1  -1 -28    5.65    4.39
   1   1 -28    1.85    5.00
   1  -1 -28    3.72    4.43
  -1   1  28    7.70    7.32
   1   1 -28   11.18    5.09
   1  -1 -27   -0.60    5.23
   1   1 -27   -4.47    5.28
   1   1 -27   -2.53    5.19
   1  -1 -27   -1.34    4.73
   1  -1 -26    7.15    5.06
   1   1 -26   -0.10    5.00
   1   1 -26    5.01    5.14
   1  -1 -26    6.02    5.33
   1   1 -25   15.29    6.26
   1  -1 -25   14.26    6.21
   1   1 -25   20.13    6.57
   1  -1 -25    8.15    4.72
   1   1 -24   49.59    8.25
   1  -1 -24   52.93    8.86
   1   1 -24   43.11    8.82
   1  -1 -24   46.85    8.71
   1  -1 -23   45.34    7.67
   1   1 -23   44.45    7.57
   1   1 -23   45.30    8.87
   1  -1 -23   43.73    8.53
   1   1 -22   30.84    6.50
   1   1 -22   27.60   15.29
   1  -1 -22   21.39    5.94
   1   1 -22   30.78    7.31
   1  -1 -22   35.65    7.64
   1   1 -21   39.85    7.15
   1   1 -21   41.67   17.69
   1  -1 -21   28.83    6.16
   1   1 -21   37.51    7.51
   1  -1 -21   47.80    8.27
   1   1 -20  241.94   15.31
   1  -1 -20  253.28   29.09
   1   1 -20  200.95   34.52
   1  -1 -20  254.07   16.32
   1   1 -20  249.78   16.75
   1   1 -19   32.94   11.40
   1  -1 -19   31.33   11.44
   1  -1 -18  165.12   24.03
   1  -1 -18  220.23   28.41
   1  -1 -18  202.54   27.75
   1   1 -18  202.84   24.35
   1   1 -17   49.26   12.05
   1  -1 -17   34.68   12.53
   1  -1 -17   58.27   14.48
   1  -1 -17   47.54   13.27
   1  -1 -16   58.44   13.27
   1  -1 -16   60.44   16.21
   1  -1 -16   72.65   15.44
   1   1 -16   69.76   14.19
   1  -1 -15   88.29   18.26
   1  -1 -15   95.65   17.50
   1  -1 -15   81.98   16.12
   1   1 -15   81.10   14.41
   1   1 -14  269.55   24.49
   1  -1 -14  258.26   27.27
   1   1 -14  249.00   28.16
   1  -1 -14  247.95   31.50
   1   1 -13  122.27   19.25
   1   1 -13  121.06   24.11
   1   1 -13  140.31   20.57
   1  -1 -13  159.47   25.96
   1   1 -13  131.51   17.02
   1  -1 -13  132.15   19.05
   1   1 -12 1277.75   57.03
   1   1 -12 1241.43   72.02
   1   1 -12 1196.86   46.83
   1   1 -12 1196.33   58.29
   1  -1 -12 1185.75   51.69
   1  -1 -12 1228.49   69.91
   1   1 -11  963.49   46.70
   1   1 -11  881.46   61.44
   1  -1 -11  952.98   62.29
   1   1 -11  923.70   39.13
  -1  -1  11  981.96   23.82
   1  -1 -11  901.53   43.26
   1   1 -11  923.65   49.73
   1   1 -10 1248.11   49.39
   1   1 -10 1152.94   69.82
   1   1 -10 1323.47   58.09
   1  -1 -10 1170.97   69.53
   1  -1 -10 1283.12   47.94
   1   1 -10 1289.60   43.45
   1   1  -9  939.10   40.23
   1   1  -9  804.58   58.14
   1  -1  -9  851.08   37.03
   1   1  -9  847.21   45.77
   1  -1  -9  780.69   56.07
   1   1  -8  962.85   62.48
   1   1  -8  974.63   38.72
   1  -1  -8  841.95   56.18
   1  -1  -8  916.83   36.34
   1   1  -8  964.29   47.05
   1   1  -7 1923.09   62.01
   1   1  -7 1880.85   49.00
   1   1  -7 1679.94   77.04
   1  -1  -7 1528.30   71.44
   1  -1  -7 1633.15   44.29
   1   1  -7 1642.30   58.85
   1   1  -6   27.57    9.54
   1   1  -6   32.07    7.57
   1   1  -6   34.90    7.35
   1   1  -6   32.10   10.05
   1  -1  -6   21.60    6.04
   1   1  -5   35.77    8.65
   1   1  -5   33.68    7.34
   1  -1  -5   22.47    5.57
   1   1  -5   22.76    8.27
  -1   1   4   15.01    2.99
   1   1  -4   13.03    5.29
   1   1  -4    8.32    3.76
   1  -1  -4   10.98    4.18
   1  -1  -4   10.75    3.58
   1   1  -4   13.97    6.41
  -1  -1   3 1684.17   17.47
  -1   1   3 1657.53   24.23
   1   1  -3 1684.94   38.08
   1   1  -3 1625.22   29.85
   1   1  -3 1633.00   30.44
  -1  -1   3 1657.84   16.38
   1  -1  -3 1628.01   31.77
   1   1  -2   46.87    4.84
   1   1  -2   45.08    4.05
   1  -1  -2   45.59    5.22
  -1  -1   1 1576.61   16.53
   1  -1  -1 1562.93   25.88
   1   1  -1 1566.06   22.21
   1   1   0   39.31    4.30
  -1   1   0   37.38    4.08
  -1  -1   0   39.93    3.35
   1  -1   1 3677.76   41.35
  -1   1  -1 3668.64   31.98
  -1   1  -1 3658.66   41.29
  -1  -1  -1 3712.18   38.34
   1  -1   2 3489.26   43.54
  -1   1  -2 3453.39   37.45
   1  -1   2 3345.32   40.40
   1   1   2 3450.75   40.95
  -1  -1  -2 3466.25   43.49
  -1   1  -3  909.70   29.08
  -1   1  -3 1014.53   26.09
   1  -1   3  943.37   23.91
  -1  -1  -3  943.63   26.03
   1   1   3  952.93   23.14
  -1  -1  -4  662.71   26.28
  -1   1  -4  590.08   27.96
   1   1   4  669.08   21.10
  -1  -1  -4  648.73   24.14
  -1   1  -5  506.01   28.93
  -1  -1  -5  534.14   26.62
  -1  -1  -5  503.77   23.56
   1   1   5  485.38   19.34
  -1  -1  -6  838.98   36.25
  -1   1  -6  844.81   39.98
  -1  -1  -6  750.30   30.97
   1   1   6  779.62   25.80
  -1   1  -7 1376.23   53.89
  -1   1  -7 1224.71   56.29
  -1  -1  -7 1375.26   49.47
   1   1   7 1269.03   34.81
  -1  -1  -7 1170.83   53.78
  -1  -1  -7 1262.88   43.30
  -1  -1  -8 3742.54   87.66
  -1   1  -8 3219.04   96.14
  -1   1  -8 3859.11   94.29
  -1  -1  -8 3684.93   79.42
  -1  -1  -8 3359.15   94.84
   1   1   8 3658.31   61.99
  -1   1  -9 2566.66   77.29
   1   1   9 2531.73   54.72
  -1  -1  -9 2416.46   81.50
  -1  -1  -9 2549.42   71.17
  -1   1 -10    9.33    9.54
  -1   1 -10    2.41    9.34
   1   1  10    6.57    5.30
   1  -1  10   15.35    6.97
  -1  -1 -10    6.34    7.20
  -1  -1 -10    7.61    8.81
  -1   1 -11  984.06   54.82
  -1   1 -11 1053.90   55.42
  -1  -1 -11 1011.20   49.90
   1  -1  11 1032.15   36.43
  -1  -1 -11 1024.84   52.64
   1   1  11  967.66   35.71
  -1   1 -12 3642.92  105.77
  -1  -1 -12 3598.54   97.58
  -1  -1 -12 3465.28   96.08
   1   1  12 3395.82   66.39
   1  -1  12 3501.64   57.91
  -1   1 -13    1.91    8.98
  -1   1 -13    8.06    6.84
  -1  -1 -13    7.75    9.24
  -1  -1 -13    1.91    8.18
  -1   1 -14  768.62   53.53
  -1   1 -14  836.39   48.41
  -1  -1 -14  844.19   51.77
  -1  -1 -14  799.37   46.60
  -1   1 -15  439.17   42.00
  -1   1 -15  467.85   37.60
  -1  -1 -15  494.58   41.30
  -1  -1 -15  420.10   33.59
  -1   1 -16   -2.00    7.68
  -1   1 -16    0.99    5.42
  -1  -1 -16   -0.56    6.83
  -1  -1 -17 1009.28   62.18
  -1   1 -17 1061.43   60.15
  -1   1 -18  140.33   22.89
  -1  -1 -18  152.36   25.39
  -1   1 -19  501.20   42.49
  -1   1 -19  436.24   19.00
  -1  -1 -19  536.92   47.36
  -1  -1 -19  372.56   37.85
  -1  -1 -19  408.34   19.78
  -1   1 -19  412.53   19.62
  -1   1 -20    5.14    4.86
  -1  -1 -20   13.18   10.00
  -1   1 -20    4.42    8.06
  -1  -1 -20   -0.01    3.87
  -1  -1 -20    7.05    5.14
  -1   1 -20    1.85    4.22
  -1  -1 -21   84.17   20.21
  -1  -1 -21   71.51   10.10
  -1   1 -21   68.16    9.49
  -1  -1 -21   38.15   12.01
  -1  -1 -21   59.40    9.24
  -1   1 -21   73.24   10.46
  -1   1 -22  169.73   14.58
  -1  -1 -22  168.47   14.07
  -1   1 -22  172.02   30.21
  -1  -1 -22  178.25   13.94
  -1   1 -22  154.40   13.02
  -1   1 -23    8.14    6.09
  -1  -1 -23   -2.15    4.57
  -1   1 -23    7.19    4.89
  -1  -1 -23    8.31    5.15
   1  -1  23    8.45    9.98
  -1   1 -24  183.20   15.51
  -1  -1 -24  205.64   15.46
   1  -1  24  201.99   20.10
  -1   1 -24  206.45   15.72
  -1  -1 -24  209.19   15.35
  -1  -1 -25   71.49    9.65
  -1  -1 -25   81.01   10.52
  -1   1 -25  101.15   11.27
   1  -1  25   77.20   13.88
  -1  -1 -26    7.33    4.49
  -1   1 -26    9.67    6.07
  -1  -1 -26    2.99    4.51
   1  -1  26   -6.45    8.20
  -1   1 -26   10.73    6.06
  -1   1 -27   66.17    9.30
  -1  -1 -27   49.27    8.25
   1   1  27   44.65   10.25
   1  -1  27   42.93   10.17
  -1   1 -27   71.48    9.44
  -1  -1 -28   -0.47    4.62
   1   1  28   -3.23    6.71
   1  -1  28   -2.29    6.52
  -1   1 -28    4.94    5.10
  -1  -1 -29   21.72    5.25
   1   1  29   15.56    6.91
  -1   1 -29   17.36    5.05
  -1  -1 -29   22.36    5.95
  -1  -1 -30   -0.55    3.31
  -1  -1 -30   -0.39    3.33
  -1   1 -30   -0.36    3.45
   1   1  30    4.39    5.62
  -1   1 -31   -0.26    3.17
  -1  -1 -31   -1.60    3.15
   1   1  31   -0.44    3.68
  -1   1 -32   18.13    3.30
  -1  -1 -32   21.52    3.46
   1  -2 -32    5.29    2.60
   1   2 -32   -3.08    2.37
   1   2 -32    9.72    5.05
   1   2 -31    8.62    2.70
   1  -2 -31   18.56    4.51
  -1   2  31   16.54    5.09
   1  -2 -31   13.82    3.97
   1   2 -31   11.46    3.48
   1  -2 -30    1.39    3.77
   1   2 -30   -4.42    3.81
  -1   2  30   -0.21    5.62
   1  -2 -29   65.48    8.26
   1  -2 -29  100.43    9.73
  -1   2  29   91.57   12.47
   1   2 -29   75.06    8.49
   1  -2 -28   -4.02    4.82
   1  -2 -28    1.66    4.47
   1   2 -28    2.14    4.97
   1  -2 -27   12.65    5.24
   1  -2 -27   11.94    5.68
   1   2 -27   -1.24    5.59
   1   2 -27   -0.18    5.45
   1  -2 -26   -5.65    5.46
   1   2 -26   -6.16    5.96
   1  -2 -26  -18.43    6.15
   1   2 -26   -3.83    5.60
   1  -2 -25    6.14    4.77
   1  -2 -25    6.52    4.47
   1   2 -25   10.81    5.65
   1   2 -25    8.91    4.58
   1  -2 -24   13.35    5.07
   1  -2 -24    9.23    4.60
   1   2 -24   12.18    5.56
   1   2 -24   25.05    7.24
   1  -2 -24   17.22    6.05
   1   2 -23   19.59    6.95
   1  -2 -23   19.27    5.41
   1   2 -23   18.75    6.05
   1  -2 -23   19.10    6.71
   1  -2 -22   35.94    6.96
   1   2 -22   45.14    8.84
   1   2 -22   37.27    7.65
   1   2 -22   39.77   14.29
   1  -2 -22   25.58    7.34
   1   2 -21  183.35   15.26
   1   2 -21  203.13   14.86
   1  -2 -21  171.49   25.63
   1   2 -21  170.09   28.65
   1  -2 -21  194.50   15.67
   1   2 -20   59.26    9.55
   1   2 -20   49.88    7.76
   1  -2 -20   58.72   16.93
   1   2 -20   57.65   19.59
   1  -2 -20   53.25    8.41
   1   2 -19  757.51   27.74
   1   2 -19  741.85   25.16
   1  -2 -19  756.77   54.08
   1  -2 -19  697.75   25.38
   1   2 -19  742.53   60.80
   1   2 -18   35.78   13.03
   1  -2 -18   40.29   12.93
   1  -2 -18   11.87    8.95
   1   2 -17   43.53   14.90
   1  -2 -17   35.73   12.24
   1  -2 -17   54.94   17.74
   1   2 -17   45.20   11.92
   1   2 -16   57.38   16.12
   1   2 -16   37.30    9.74
   1  -2 -16   42.50   15.64
   1  -2 -16   55.98   14.68
   1   2 -15  114.97   25.34
   1   2 -15  114.28   19.95
   1  -2 -15  119.62   25.59
   1  -2 -15  118.86   20.24
   1   2 -15  116.07   16.23
   1  -2 -15  124.39   20.69
  -1   2  14   56.99    9.74
   1   2 -14   73.64   21.06
   1   2 -14   67.21   14.50
   1  -2 -14  106.89   18.28
   1  -2 -14  102.93   18.15
   1   2 -14  107.42   15.78
   1  -2 -14   92.74   24.17
  -1   2  13   -1.85    4.58
   1   2 -13   -4.16    7.83
   1   2 -13   -6.12   11.83
   1   2 -13    3.83    4.68
   1  -2 -13   -7.13    8.23
   1  -2 -13    1.63   10.51
   1  -2 -13   -0.96    6.42
  -1   2  12   45.97    9.11
   1   2 -12   62.45   13.72
   1   2 -12   44.15   18.95
   1  -2 -12   63.65   14.17
   1  -2 -12   48.98   20.90
   1  -2 -12   65.19   14.17
   1   2 -11  201.54   33.06
   1   2 -11  249.49   24.26
  -1   2  11  240.84   18.72
   1  -2 -11  275.99   25.90
   1  -2 -11  237.43   37.77
   1  -2 -11  271.79   25.25
   1   2 -10  547.90   33.38
   1   2 -10  536.51   41.74
  -1   2  10  532.38   26.80
   1   2 -10  479.45   49.54
   1  -2 -10  504.05   32.43
   1  -2 -10  485.83   48.56
   1  -2 -10  535.19   33.77
   1   2  -9 1560.50   58.51
  -1   2   9 1495.58   42.65
   1   2  -9 1648.61   66.41
   1  -2  -9 1602.79   55.53
   1  -2  -9 1513.20   53.31
   1   2  -8  778.54   39.82
  -1   2   8  789.58   29.33
   1   2  -8  792.33   42.80
   1  -2  -8  705.38   34.90
   1  -2  -8  683.79   33.98
  -1   2   7   40.82    6.90
   1   2  -7   38.71   10.93
   1   2  -7   47.73    8.64
   1   2  -7   43.00   10.69
   1  -2  -7   26.94    7.05
   1  -2  -7   24.06    7.18
   1   2  -6  467.61   29.21
   1   2  -6  453.30   26.26
  -1   2   6  478.36   20.86
   1   2  -6  483.18   23.15
   1   2  -5 1792.35   52.09
  -1   2   5 1687.57   37.60
   1   2  -5 1680.75   44.01
   1   2  -5 1645.27   38.81
  -1  -2   5 1701.12   30.19
  -1  -2   5 1687.03   27.98
   1  -2  -5 1714.56   45.40
   1   2  -4  925.20   35.27
  -1   2   4  866.73   26.26
  -1  -2   4  876.79   21.07
   1   2  -4  874.58   25.73
   1  -2  -4  862.24   30.50
   1   2  -3 1976.83   48.71
   1   2  -3 1920.38   35.56
   1   2  -3 1857.69   37.10
   1  -2  -3 1834.78   41.66
   1   2  -2  282.70   13.22
   1   2  -2  267.27   17.85
   1  -2  -2  287.46   15.91
   1   2  -2  277.10   13.98
  -1  -2   1  815.35   19.65
  -1   2   1  809.92   25.48
   1  -2  -1  831.09   25.23
   1   2  -1  788.92   23.45
  -1  -2   0 1828.24   32.48
  -1   2   0 1766.61   36.73
   1   2   1 1537.34   35.68
  -1   2  -1 1417.64   33.76
  -1  -2  -1 1481.64   32.63
  -1   2  -2  906.86   26.37
   1   2   2  942.61   29.00
  -1   2  -2  947.87   12.84
  -1   2  -2  946.71   28.73
  -1  -2  -2  958.61   27.38
   1   2   3   37.73    7.06
  -1   2  -3   38.54    6.63
   1  -2   3   36.15    6.49
  -1   2  -3   31.93    3.83
   1  -2   3   51.46    6.73
  -1  -2  -3   53.51    7.81
   1   2   4   35.04    7.61
  -1   2  -4   35.99    7.55
   1  -2   4   31.75    6.41
   1  -2   4   37.13    6.18
  -1  -2  -4   35.98    7.58
  -1   2  -5 1560.53   50.43
  -1  -2  -5 1577.89   44.69
   1  -2   5 1561.30   37.97
  -1   2  -6  732.01   33.28
  -1   2  -6  681.58   36.69
  -1  -2  -6  610.80   30.15
  -1   2  -7  130.29   16.95
  -1   2  -7  116.77   17.24
  -1  -2  -7  141.30   15.95
  -1   2  -8 2350.32   78.30
  -1  -2  -8 2225.21   64.17
  -1   2  -9  782.54   47.51
  -1  -2  -9  750.27   40.37
  -1   2 -10  760.22   48.02
  -1   2 -10  671.32   51.40
  -1  -2 -10  673.83   52.07
  -1  -2 -10  729.26   41.50
  -1   2 -11   51.49   14.04
  -1   2 -11   66.05   16.44
  -1   2 -11   28.41   15.06
  -1  -2 -11   46.30   12.61
  -1  -2 -11   37.79   16.27
  -1   2 -12  436.76   37.62
  -1  -2 -12  435.50   43.31
  -1  -2 -12  479.05   37.18
  -1   2 -13   39.86   16.56
  -1   2 -13   70.01   16.54
  -1  -2 -13   57.09   14.61
  -1  -2 -13   68.30   18.76
  -1   2 -14   49.25   15.78
  -1   2 -14   56.50   15.43
  -1  -2 -14   34.62   12.64
  -1  -2 -14   45.14   13.55
  -1   2 -15  150.19   25.06
  -1  -2 -15  183.04   26.39
  -1  -2 -15  156.61   23.80
  -1   2 -15  158.31   21.99
  -1   2 -16  387.39   40.36
  -1   2 -16  402.04   36.02
  -1  -2 -16  410.75   40.05
  -1   2 -17   13.00   10.26
  -1   2 -17   23.12   10.36
  -1  -2 -17   10.39    7.24
  -1  -2 -17   28.55   12.35
  -1  -2 -18  352.81   39.01
  -1  -2 -18  318.57   36.76
  -1   2 -18  302.87   31.95
  -1   2 -19  384.19   19.80
  -1   2 -19  430.27   37.58
  -1   2 -19  349.41   17.95
  -1  -2 -19  430.83   43.51
  -1  -2 -19  462.39   46.01
  -1  -2 -19  346.28   18.69
   1  -2  20  339.42   21.15
  -1   2 -20  340.21   18.70
  -1  -2 -20  364.93   39.91
  -1   2 -20  351.49   20.26
  -1  -2 -20  307.12   17.38
  -1   2 -20  291.07   37.61
  -1  -2 -20  334.62   18.85
   1  -2  21   65.88   11.04
  -1   2 -21   58.50    8.68
  -1  -2 -21   43.75   16.19
  -1  -2 -21   49.10    8.03
  -1   2 -21   47.07    8.36
  -1   2 -21   22.93   11.19
  -1  -2 -21   40.48    8.25
  -1  -2 -22   50.38    8.09
  -1   2 -22   51.73    8.36
  -1  -2 -22   45.61    8.43
   1  -2  22   28.21    8.16
  -1  -2 -23   12.93    5.23
  -1  -2 -23    7.03    4.54
  -1   2 -23   16.07    5.89
  -1   2 -23   24.12    7.47
   1   2  23   11.54    4.31
  -1  -2 -24   -0.76    5.91
  -1   2 -24    4.12    4.78
  -1  -2 -24   -2.50    5.25
  -1   2 -24   10.13    5.99
   1   2  24    9.71    5.21
   1  -2  24   13.22    8.34
  -1  -2 -25    7.87    4.06
  -1   2 -25    8.24    6.01
  -1  -2 -25    2.95    4.90
  -1   2 -25   12.67    6.04
  -1  -2 -26   19.73    5.82
  -1  -2 -26   18.24    5.72
  -1   2 -26   26.44    6.62
  -1  -2 -27    4.43    4.04
  -1   2 -27   11.70    5.09
  -1  -2 -27   15.00    5.23
  -1   2 -28   37.83    7.14
   1   2  28   30.84   10.35
  -1  -2 -28   25.78    5.96
   1   2  29   92.98   12.45
  -1   2 -29   93.48    9.60
  -1  -2 -29   96.42    9.02
  -1  -2 -30   19.00    4.43
  -1   2 -30   22.11    4.95
  -1  -2 -30   27.45    5.35
   1   2  30    9.36    6.59
  -1   2 -31   25.26    4.06
  -1  -2 -31   27.99    4.66
  -1   2 -31   33.10    4.89
   1   2  31   17.70    4.83
  -1  -2 -32    2.52    2.18
  -1   2 -32   -1.23    1.96
   1  -3 -32    5.94    2.24
   1   3 -32   10.67    4.30
   1  -3 -32    4.66    2.13
   1   3 -31   42.45    4.01
   1  -3 -31   58.56    6.02
   1   3 -31   63.83    8.52
  -1   3  31   46.64    6.62
   1   3 -31   43.60    5.18
   1  -3 -31   65.79    5.87
   1   3 -30   43.28    5.50
   1  -3 -30   44.85    6.45
  -1   3  30   41.38    8.25
   1   3 -30   43.73    5.83
   1  -3 -29    7.24    4.46
   1   3 -29    0.04    4.23
   1   3 -29    9.51    4.30
   1  -3 -29    8.47    3.98
   1  -3 -28    6.00    4.87
   1   3 -28    2.89    4.48
   1  -3 -28    2.47    4.20
   1  -3 -27   25.42    6.60
   1   3 -27   17.26    5.85
   1  -3 -27   18.28    5.65
   1  -3 -26    4.98    5.49
   1   3 -26    0.51    4.53
   1  -3 -26    4.97    4.79
   1  -3 -25  253.41   16.88
   1   3 -25  232.82   16.16
   1  -3 -25  222.09   16.93
   1  -3 -25  197.54   15.77
   1   3 -24  126.55   12.59
   1   3 -24  130.80   13.05
   1  -3 -24  113.14   12.74
   1  -3 -24  125.98   12.60
   1   3 -23  334.70   19.74
   1   3 -23  343.01   19.64
   1  -3 -23  308.59   18.85
   1   3 -22    5.10    5.49
   1   3 -22    2.53    5.17
   1  -3 -22    5.01    4.77
   1   3 -21   55.22    8.63
   1  -3 -21   61.90   16.20
   1   3 -21   54.04    8.99
   1  -3 -21   45.83    8.09
   1  -3 -20  253.81   32.82
   1   3 -20  231.99   16.25
   1   3 -20  217.05   30.32
   1   3 -20  268.65   17.58
   1  -3 -20  269.47   17.06
   1   3 -20  250.78   17.46
   1   3 -19   30.90    5.79
   1  -3 -19   35.73   14.05
   1   3 -19   32.12   13.20
   1   3 -19   38.23    7.19
   1  -3 -19   45.34    7.57
   1   3 -19   39.73    7.46
   1   3 -18   36.71   13.88
   1  -3 -18   39.10   13.00
   1  -3 -18   57.38   17.56
   1   3 -17  287.27   34.75
   1   3 -17  277.53   41.11
   1  -3 -17  361.92   38.20
   1  -3 -17  376.42   47.56
   1   3 -16  261.27   32.45
   1   3 -16  238.96   40.96
   1   3 -16  283.98   31.33
   1  -3 -16  320.79   35.39
   1  -3 -16  278.96   43.54
   1   3 -15  769.30   71.53
   1   3 -15  885.52   55.98
   1   3 -15  931.45   55.02
   1  -3 -15 1041.14   61.43
   1  -3 -15  912.12   78.11
  -1   3  14  131.61   16.03
   1   3 -14  124.32   20.64
   1   3 -14  118.33   19.36
   1   3 -14   80.68   22.95
   1  -3 -14   78.86   25.59
   1   3 -14  104.91   14.85
   1  -3 -14  114.23   20.37
  -1   3  13  894.70   40.36
   1   3 -13  789.34   73.09
   1   3 -13  959.88   51.94
   1   3 -13  851.85   49.22
   1  -3 -13  929.86   80.12
   1  -3 -13 1020.89   58.11
   1   3 -12  -13.01   14.80
   1   3 -12    2.19    4.75
  -1   3  12    6.23    6.04
   1   3 -12    3.95    6.30
   1   3 -12   -3.51    8.15
   1  -3 -12    0.26    5.45
   1  -3 -12    0.81   11.09
   1   3 -11  614.60   36.97
   1   3 -11  679.67   44.79
   1   3 -11  650.94   48.68
   1   3 -11  662.05   40.16
  -1   3  11  621.97   32.85
   1  -3 -11  703.65   44.45
   1   3 -10 1569.59   55.20
   1   3 -10 1765.98   73.82
   1   3 -10 1704.61   69.15
  -1   3  10 1707.87   52.55
   1  -3 -10 1797.23   67.60
   1   3  -9    7.33    9.29
   1   3  -9   19.78    9.99
  -1   3   9   14.78    6.37
   1   3  -9   11.49    5.90
   1  -3  -9   19.53    8.56
   1   3  -8  710.50   40.82
   1   3  -8  720.70   42.52
  -1   3   8  724.65   32.54
   1   3  -8  724.12   32.72
   1  -3  -8  715.81   39.22
  -1   3   7  938.76   36.02
   1   3  -7  899.41   42.23
   1   3  -7  921.59   33.93
   1   3  -7  953.66   46.25
  -1  -3   7  941.12   27.15
   1  -3  -7 1038.91   45.23
  -1  -3   6 1039.44   30.04
   1   3  -6 1144.19   48.80
   1   3  -6 1058.43   41.08
   1   3  -6 1045.94   33.63
   1  -3  -6 1019.96   42.72
  -1  -3   6 1006.19   27.65
   1   3  -5 1567.93   38.85
   1   3  -5 1565.68   55.12
  -1  -3   5 1533.87   36.32
   1  -3  -5 1580.86   49.71
   1   3  -4  761.88   25.77
   1   3  -4  787.10   37.64
   1  -3  -4  689.03   31.73
   1   3  -4  703.99   29.49
   1  -3  -3 6726.25   94.04
   1   3  -3 6926.98   88.60
   1   3  -2  261.26   17.10
   1  -3  -2  253.52   17.60
   1  -3  -1  527.67   24.12
  -1   3   1  515.09   25.19
  -1  -3   1  517.49   20.07
   1   3  -1  527.18   24.27
   1   3   0  153.35   13.61
  -1   3   0  157.21   14.06
  -1  -3   0  154.14   12.17
  -1  -3  -1  295.39   17.75
  -1   3  -1  298.50   19.43
  -1  -3  -2   27.06    6.74
  -1   3  -2   21.28    6.27
   1   3   3 1966.08   52.51
  -1   3  -3 2000.34   50.52
  -1   3  -3 1943.55   51.08
  -1  -3  -3 1939.58   51.30
  -1   3  -4 2849.84   61.88
   1   3   4 2852.43   64.22
   1  -3   4 2717.11   55.64
  -1   3  -4 2734.37   34.85
  -1  -3  -4 2693.43   64.38
  -1   3  -5   86.40    7.57
   1   3   5   99.73   13.23
   1  -3   5   98.99   11.62
  -1   3  -5  106.64   13.14
  -1  -3  -5  126.56   14.51
   1  -3   5  121.95   11.80
  -1  -3  -5  123.63   15.40
  -1   3  -6 2174.46   66.53
  -1   3  -6 2282.41   61.82
   1  -3   6 2144.80   54.13
  -1   3  -6 2113.09   41.86
   1   3   6 2222.16   59.62
   1  -3   6 2165.58   49.84
  -1  -3  -6 2274.40   65.41
  -1  -3  -6 2187.12   61.46
  -1   3  -7   10.08    4.36
   1   3   7   12.48    6.41
  -1   3  -7    8.61    6.89
  -1   3  -7    8.97    5.95
   1  -3   7   10.17    5.30
  -1  -3  -7    8.83    6.80
  -1   3  -8   25.27    8.28
  -1   3  -8   21.95    9.78
   1   3   8   28.10    8.63
  -1   3  -8   26.61    6.43
  -1  -3  -8   12.76    7.43
   1   3   9  323.83   26.00
  -1   3  -9  349.10   29.58
  -1   3  -9  331.33   32.75
  -1  -3  -9  305.82   26.77
   1   3  10   25.05    8.62
  -1   3 -10   36.32   13.81
  -1  -3 -10   41.56   12.27
   1   3  11   10.17    5.71
  -1   3 -11    7.40    8.30
  -1  -3 -11   17.34    8.65
   1   3  12   84.58   15.17
  -1   3 -12   84.41   20.13
  -1   3 -12   63.96   19.23
  -1  -3 -12  104.86   25.43
  -1  -3 -12  108.15   19.92
  -1  -3 -12  100.63   18.58
  -1   3 -13   10.64    8.24
   1   3  13   12.69    7.61
  -1   3 -13   22.48   16.97
  -1  -3 -13    2.21    7.03
  -1  -3 -13  -10.04   11.49
  -1  -3 -13    1.42    7.51
  -1   3 -14  320.94   42.62
   1   3  14  431.22   34.69
  -1   3 -14  467.62   42.06
  -1   3 -14  450.89   37.48
  -1  -3 -14  443.15   39.98
  -1  -3 -14  420.25   39.70
  -1  -3 -14  358.20   43.89
   1   3  15   20.46    6.73
  -1   3 -15   13.81    8.18
  -1   3 -15    5.41    8.04
  -1   3 -15   24.18   13.45
  -1  -3 -15   14.41    7.87
  -1  -3 -15   10.20    7.24
  -1  -3 -15   40.96   12.70
  -1   3 -16  504.41   43.29
  -1   3 -16  552.80   48.49
  -1   3 -16  644.52   43.86
  -1  -3 -16  695.62   53.83
  -1  -3 -16  599.85   50.65
  -1   3 -17   -1.06    6.29
  -1   3 -17    4.53    9.94
  -1  -3 -17   12.62    9.81
  -1   3 -17   12.09    4.93
  -1   3 -18   10.96    7.10
  -1   3 -18   28.80   13.73
  -1   3 -18    5.76    4.41
  -1  -3 -18   14.35   10.51
  -1  -3 -18    7.22    4.07
  -1   3 -18   20.23    7.27
  -1   3 -19   64.31    8.86
  -1  -3 -19   88.93   21.59
  -1  -3 -19   80.19   10.51
  -1   3 -19   87.93   10.85
  -1  -3 -19   58.40    8.37
  -1   3 -20  305.70   18.10
  -1  -3 -20  322.47   38.71
  -1   3 -20  326.66   19.09
  -1  -3 -20  308.08   18.03
  -1  -3 -20  336.18   19.50
  -1  -3 -21  128.61   11.82
  -1  -3 -21  116.12   22.99
  -1   3 -21  130.48   12.75
  -1   3 -21  141.43   13.11
  -1  -3 -21  128.46   12.21
  -1  -3 -21  131.30   13.17
  -1  -3 -22    6.21    4.32
  -1   3 -22    9.97    4.73
  -1  -3 -22   13.66    5.58
  -1  -3 -23   12.18    4.98
  -1   3 -23   11.09    6.05
  -1   3 -23   19.58    6.13
  -1  -3 -23   10.95    5.35
  -1  -3 -24   10.69    5.03
  -1  -3 -24   -6.39    6.37
   1   3  24    5.46    4.35
  -1   3 -24    3.00    5.03
  -1  -3 -25   -1.58    4.65
  -1  -3 -25    1.16    4.58
  -1   3 -25    8.91    6.13
   1   3  25   12.39    5.31
  -1  -3 -26    5.52    4.08
  -1  -3 -26   17.74    6.04
  -1   3 -26   10.55    5.78
   1   3  26    5.33    3.59
  -1  -3 -27   -2.89    4.66
  -1  -3 -27    2.20    4.31
  -1   3 -27   -1.34    5.15
  -1  -3 -28    2.10    3.72
  -1   3 -28    6.18    5.10
  -1  -3 -29   19.29    4.67
  -1   3 -29   30.50    6.16
   1   3  29   21.78    8.09
  -1  -3 -30   81.65    7.00
  -1   3 -30   69.47    7.13
  -1   3 -30   76.67    7.41
   1   3  30   72.18    9.31
  -1   3 -31   18.17    3.30
  -1  -3 -31   20.00    3.46
   1   3  31   24.08    5.71
  -1   3 -31   33.23    6.28
  -1  -3 -31   21.92    3.69
  -1   3 -32   -1.92    2.65
  -1  -3 -32    1.82    1.58
   1  -4 -31    0.51    2.20
   1   4 -31    0.38    3.83
  -1   4  31    2.20    3.66
   1   4 -30   36.65    4.59
   1  -4 -30   47.08    5.54
  -1   4  30   45.14    7.98
   1   4 -30   58.25    8.94
   1   4 -29   -1.89    3.42
   1  -4 -29    3.87    3.51
   1  -4 -29   10.51    4.36
   1   4 -29    3.36    3.47
   1   4 -29   11.27    7.23
   1  -4 -28    8.90    4.61
   1   4 -28   14.72    5.41
   1  -4 -28   11.22    4.98
   1   4 -28    7.67    4.69
   1  -4 -27  167.08   12.74
   1   4 -27  181.89   13.67
   1  -4 -27  177.33   13.59
   1   4 -27  185.85   13.56
   1  -4 -26   74.34    9.77
   1  -4 -26   81.24   10.43
   1   4 -26   84.02   10.16
  -1   4  26   51.34    6.88
   1  -4 -25   67.90    9.81
   1  -4 -25   56.19    9.20
   1   4 -25   76.05   10.39
   1  -4 -24  199.65   15.13
   1  -4 -24  173.35   15.38
   1   4 -24  166.91   14.54
   1  -4 -23   23.76    7.09
   1   4 -23   21.42    6.54
   1   4 -23   15.69    5.60
   1   4 -22  315.61   19.59
   1  -4 -22  282.17   18.98
   1   4 -22  262.99   17.79
   1  -4 -21   36.86    7.62
   1   4 -21   38.13    8.09
   1  -4 -21   33.56   12.40
   1   4 -21   44.05    8.59
   1   4 -20  183.46   15.24
   1  -4 -20  182.78   14.74
   1  -4 -20  229.31   32.59
   1   4 -20  209.08   15.98
   1  -4 -19    0.30    5.73
   1   4 -19   -4.35    5.73
   1   4 -19   -1.37    4.57
   1  -4 -19    0.19    5.36
   1  -4 -19    7.14    4.70
   1   4 -19   -1.61    5.64
   1   4 -18  197.18   14.76
   1  -4 -18  238.02   15.31
   1  -4 -18  281.80   36.72
   1   4 -18  217.17   15.83
   1   4 -18  208.80   15.37
   1   4 -18  176.99   33.41
   1  -4 -18  207.29   16.03
   1  -4 -18  247.00   18.82
   1   4 -17  477.71   59.06
   1  -4 -17  579.91   62.73
   1  -4 -17  668.35   54.84
   1   4 -16  548.30   42.94
   1   4 -16  538.48   67.10
   1  -4 -16  584.63   66.89
   1  -4 -16  731.94   56.03
   1   4 -15  299.36   31.14
   1   4 -15  308.63   31.95
   1   4 -15  224.00   42.61
   1  -4 -15  274.13   47.59
   1  -4 -15  280.48   34.47
   1   4 -14  966.07   87.55
   1   4 -14  997.75   55.01
   1   4 -14 1144.46   58.78
   1  -4 -14 1010.07   89.11
   1  -4 -14 1204.61   68.13
   1   4 -13  363.18   31.98
   1   4 -13  442.48   40.87
   1   4 -13  412.17   34.97
   1   4 -13  404.38   45.26
   1   4 -12  179.57   28.25
   1   4 -12  187.77   21.74
   1   4 -12  185.76   25.60
   1  -4 -12  197.37   26.64
   1   4 -11  250.16   32.45
   1   4 -11  294.02   32.22
   1   4 -11  264.98   24.21
   1  -4 -11  328.91   33.33
   1   4 -10   10.45   10.08
   1   4 -10    0.54    8.15
   1   4 -10    2.65    3.38
   1  -4 -10    2.77    5.76
   1   4  -9    6.39    7.61
   1   4  -9    5.71    4.37
   1   4  -9    8.75    8.46
   1  -4  -9   -0.02    6.56
   1   4  -8  345.69   29.94
   1   4  -8  343.87   23.02
   1   4  -8  356.90   33.04
   1  -4  -8  394.32   32.20
  -1  -4   8  353.79   19.11
   1   4  -7  368.92   28.41
   1   4  -7  380.68   32.72
   1   4  -7  359.25   21.95
  -1  -4   7  343.30   20.12
   1  -4  -7  385.04   30.66
  -1  -4   7  380.98   19.81
   1   4  -6 2575.59   55.69
   1   4  -6 2755.08   83.47
  -1  -4   6 2608.32   55.91
   1  -4  -6 2748.23   77.90
   1   4  -5  988.58   48.60
   1  -4  -5  866.62   42.22
   1   4  -4  129.07   17.85
   1   4  -4  114.45   14.21
   1  -4  -4  103.38   14.56
   1   4  -3  235.38   23.35
   1  -4  -3  196.92   18.69
  -1   4   3  204.19   19.72
   1   4  -3  213.97   19.09
  -1   4   2  220.44   19.68
   1   4  -2  229.44   19.15
   1  -4  -2  226.94   19.35
  -1  -4   1  494.79   23.52
  -1   4   1  511.38   29.64
   1   4  -1  507.37   28.06
  -1  -4   0  125.40   12.60
  -1   4   0  119.78   14.64
   1   4   0  119.30   14.28
  -1   4  -1   26.54    7.70
  -1  -4  -1   17.66    5.54
   1   4   1   23.19    7.29
  -1  -4  -2  634.90   31.69
  -1   4  -2  630.49   33.36
  -1   4  -3  470.90   29.04
  -1  -4  -3  498.10   29.49
  -1   4  -3  489.47   30.58
   1  -4   4  269.25   20.85
  -1   4  -4  258.22   21.97
  -1  -4  -4  304.26   24.64
   1   4   5 1326.76   52.13
  -1   4  -5 1339.53   50.34
   1  -4   5 1297.89   44.74
  -1  -4  -5 1321.07   52.76
   1  -4   5 1388.22   44.19
   1   4   6   88.40   14.21
  -1   4  -6  102.38    8.13
   1  -4   6   99.77   13.24
  -1   4  -6   95.42   14.55
   1  -4   6  108.00   12.88
  -1  -4  -6  104.57   16.30
   1  -4   7  216.26   19.74
  -1   4  -7  221.13   13.88
  -1   4  -7  220.41   25.94
  -1   4  -7  228.10   23.31
   1   4   7  235.23   23.09
  -1  -4  -7  260.66   25.84
   1  -4   7  283.10   20.43
   1   4   8   23.88    9.06
  -1   4  -8   25.74   10.93
  -1   4  -8   22.49    5.35
  -1   4  -8   14.37    7.81
   1  -4   8   18.98    6.79
  -1  -4  -8   13.95    8.67
   1   4   9  741.06   42.13
  -1   4  -9  768.93   45.61
  -1   4  -9  704.45   30.71
  -1   4  -9  716.21   50.62
  -1  -4  -9  782.04   48.51
  -1   4 -10  127.34   14.57
  -1   4 -10   95.37   18.57
   1   4  10  119.82   18.13
  -1   4 -10  106.64   21.12
  -1  -4 -10  129.43   21.39
  -1   4 -11   12.46    6.86
  -1   4 -11    3.23    8.43
  -1   4 -11   14.51    6.05
   1   4  11   17.51    8.79
  -1  -4 -11   10.75    7.53
   1   4  12    7.35    4.55
  -1   4 -12   -3.58    4.24
  -1   4 -12   -5.15   11.03
  -1  -4 -12    7.59    7.85
   1   4  13   14.36    7.69
  -1   4 -13   15.98   10.73
  -1   4 -13    3.79   13.09
  -1  -4 -13    3.27    6.01
  -1   4 -14  -13.95   14.52
  -1   4 -14    2.92    7.02
   1   4  14  -11.20    6.97
  -1  -4 -14  -12.33   11.77
  -1  -4 -14   -1.50    6.28
   1   4  15  536.09   39.87
  -1   4 -15  557.83   48.05
  -1  -4 -15  613.06   52.43
  -1  -4 -15  464.68   52.62
  -1   4 -16   88.12   20.45
  -1  -4 -16   46.74   15.19
  -1  -4 -17   22.39    6.98
  -1  -4 -17   38.25   15.26
  -1   4 -17   28.08   11.95
  -1  -4 -17   29.12    6.51
  -1   4 -17   39.36    8.40
  -1  -4 -18   34.72    8.15
  -1  -4 -18   22.99    7.58
  -1  -4 -18    9.37    8.04
  -1  -4 -18   20.62    5.55
  -1   4 -18   25.56    6.98
  -1  -4 -19  277.28   19.29
  -1   4 -19  202.55   16.01
  -1  -4 -19  214.70   15.36
  -1   4 -19  203.46   15.55
  -1  -4 -19  218.97   33.39
  -1  -4 -20    2.91    5.69
  -1   4 -20    9.17    6.32
  -1  -4 -20    6.52    4.84
  -1   4 -20    7.22    4.16
  -1  -4 -20   16.95   10.08
  -1  -4 -21    1.91    5.06
  -1  -4 -21    6.85    8.00
  -1   4 -21    9.17    5.43
  -1  -4 -21    0.94    3.93
  -1   4 -21   -3.80    4.70
  -1  -4 -22    6.07    4.09
  -1  -4 -22   16.15    6.96
  -1  -4 -22    3.86    4.09
  -1   4 -22   12.72    5.99
  -1  -4 -23   38.83    6.91
  -1  -4 -23   27.84    6.98
  -1   4 -23   43.59    8.39
  -1  -4 -24   22.71    6.58
  -1   4 -24   26.48    6.61
  -1  -4 -25   63.51    8.13
  -1  -4 -25   80.81    9.56
  -1   4 -25   81.25   10.23
   1   4  25   84.40    9.37
  -1  -4 -26   41.92    6.98
  -1  -4 -26   56.50    8.30
   1   4  26   45.43    6.34
  -1   4 -26   55.98    8.97
  -1  -4 -27   48.45    6.97
  -1  -4 -27   61.56    8.35
  -1   4 -27   74.90    9.22
   1   4  27   53.67    6.19
  -1   4 -28    1.90    3.98
  -1  -4 -28   -1.26    2.57
   1   4  28   -2.63    2.72
  -1   4 -28   -2.49    4.21
  -1  -4 -28    0.41    3.46
  -1   4 -29   -2.81    3.65
  -1  -4 -29   -1.93    3.30
  -1   4 -29   -4.83    3.70
  -1   4 -29    3.04    5.99
   1   4  29    2.71    5.70
  -1   4 -30    8.27    2.87
   1   4  30    7.30    5.46
  -1   4 -30   18.48    5.78
  -1  -4 -30   13.35    3.36
  -1  -4 -31    3.24    1.75
   1   4  31    4.84    3.62
  -1   4 -31    3.67    3.45
  -1  -4 -31    3.21    2.18
   1  -5 -31    3.59    1.75
   1   5 -31    2.88    3.13
   1   5 -30    4.11    2.09
   1  -5 -30    7.87    2.88
  -1   5  30    4.25    4.68
   1   5 -30    0.94    4.48
   1   5 -30    6.69    2.88
   1   5 -29    1.97    2.94
   1  -5 -29    2.99    2.23
   1  -5 -29    0.77    3.06
   1   5 -29    6.86    6.21
   1  -5 -28  131.65    9.32
   1   5 -28  122.03   10.06
   1   5 -28  151.54   15.23
   1  -5 -27   11.18    4.70
   1   5 -27   12.15    5.42
   1  -5 -27   11.92    5.09
  -1   5  27    7.63    3.04
   1   5 -27   15.79    5.49
   1   5 -27   26.29    9.96
   1   5 -26  369.08   18.82
  -1   5  26  305.59   15.52
   1   5 -26  371.99   26.49
   1  -5 -26  305.73   17.01
   1   5 -26  372.78   20.02
   1  -5 -25   10.71    6.03
   1   5 -25   12.22    6.21
   1   5 -25   13.95    5.81
   1   5 -25   12.22    6.31
   1  -5 -25    8.96    5.71
   1  -5 -24   18.52    6.05
   1   5 -24    8.38    6.31
   1  -5 -24    6.02    5.00
   1   5 -24   10.66    6.05
   1   5 -24    7.98    5.13
   1   5 -23   -0.38    5.55
   1  -5 -23   -0.86    4.42
   1   5 -23    1.79    4.37
   1  -5 -22   56.13    9.03
   1   5 -22   59.61    9.19
   1   5 -22   53.25    9.31
   1   5 -21   -9.49    7.19
   1  -5 -21   -0.74    4.10
   1   5 -21    0.32    4.60
   1  -5 -20  163.50   28.30
   1  -5 -20  166.14   14.10
   1   5 -20  150.05   14.46
   1  -5 -20  169.91   16.73
   1   5 -20  145.92   14.83
   1  -5 -19  -10.06    8.53
   1   5 -19   -0.66    5.58
   1   5 -19    6.06    5.67
   1  -5 -19    3.88    3.97
   1  -5 -19   10.03    6.55
   1  -5 -18  629.75   56.85
   1   5 -18  537.44   27.29
  -1   5  18  565.51   24.66
   1  -5 -18  518.92   26.78
   1  -5 -18  547.42   23.64
   1   5 -18  451.38   23.97
   1  -5 -17    7.34    3.75
   1   5 -17    4.96    5.45
   1  -5 -17   29.88   16.67
   1  -5 -17   23.24   11.75
   1   5 -17   10.34    4.41
   1   5 -17   28.16   19.07
  -1   5  17   19.09    5.89
   1  -5 -17    1.17    5.38
   1  -5 -17   12.78    5.57
  -1   5  16  642.30   23.31
   1  -5 -16  588.78   24.92
   1  -5 -16  687.40   57.25
   1  -5 -16  568.84   69.91
   1   5 -15   -6.26   17.02
   1  -5 -15   16.26   11.48
   1  -5 -15   28.01   19.13
   1  -5 -14   13.31   10.18
   1   5 -13   76.29   22.45
   1   5 -13   71.44   17.74
   1  -5 -13  104.98   21.22
   1   5 -12 1837.02   86.11
   1   5 -12 1768.90   87.86
   1  -5 -12 1975.70   88.10
   1   5 -11   44.42   13.62
   1   5 -11   40.63   13.90
   1  -5 -11   50.98   14.90
   1   5 -10  883.18   56.98
   1   5 -10  875.19   57.34
   1  -5 -10 1018.39   59.18
   1   5  -9  111.70   19.98
   1   5  -9   97.64   19.53
   1  -5  -9  144.03   22.27
   1   5  -8  313.77   32.78
  -1  -5   8  292.83   21.00
   1   5  -8  324.64   30.64
   1  -5  -8  379.43   34.15
  -1  -5   8  344.45   20.77
   1   5  -7    1.76    6.99
  -1  -5   7    3.92    5.13
   1  -5  -7    2.79    5.99
  -1  -5   7    6.69    4.44
   1   5  -6 1008.02   56.13
  -1  -5   6  971.76   40.36
   1  -5  -6  952.10   50.51
   1   5  -5   15.77    9.73
   1  -5  -5    6.99    6.13
   1   5  -5    9.90    6.53
   1   5  -4  269.08   28.92
   1  -5  -4  260.51   24.85
   1   5  -4  273.21   24.88
  -1   5   4  261.97   26.04
   1   5  -3   27.39   11.31
   1  -5  -3   47.74   11.60
  -1   5   3   41.59   10.87
   1   5  -3   40.18   10.41
   1   5  -2 3693.48   87.77
  -1   5   2 3614.36   89.86
   1  -5  -2 3651.96   85.24
   1   5  -1    5.59    5.26
  -1   5   1    3.55    5.40
  -1  -5   0  159.89   16.26
  -1   5   0  168.05   19.42
   1   5   0  151.36   18.36
   1   5   1   75.49   13.67
  -1  -5  -1   78.73   12.46
  -1   5  -1   81.45   14.34
   1   5   2  710.24   41.56
  -1  -5  -2  705.64   37.40
  -1   5  -2  710.33   40.73
  -1   5  -3  104.58   16.14
  -1   5  -3   97.53   15.77
  -1  -5  -3   92.40   14.49
   1  -5   4  633.56   36.43
  -1   5  -4  607.12   38.73
  -1  -5  -4  656.59   40.03
   1  -5   5    1.31    4.42
  -1   5  -5    4.32    7.63
  -1  -5  -5    0.04    5.64
   1  -5   6  150.95   17.76
  -1   5  -6  150.67   20.73
   1  -5   6  204.92   19.50
  -1  -5  -6  171.16   22.34
   1  -5   7    3.82    5.18
  -1   5  -7    1.46    5.91
   1  -5   7   13.58    6.99
  -1  -5  -7    3.95    5.72
  -1   5  -8 1232.95   59.01
  -1   5  -8 1268.53   65.85
  -1  -5  -8 1244.20   62.40
   1  -5   8 1242.14   47.10
  -1   5  -9  356.61   33.18
  -1   5  -9  360.03   37.41
  -1  -5  -9  386.19   36.08
   1  -5   9  353.74   26.09
  -1   5 -10  213.05   30.73
  -1   5 -10  189.96   25.82
  -1  -5 -10  257.92   30.52
  -1   5 -11  135.47   26.37
  -1   5 -11  154.60   24.77
  -1  -5 -11  219.60   28.93
  -1   5 -12  230.39   32.93
  -1  -5 -12  254.36   32.04
  -1   5 -13    8.56   11.02
  -1  -5 -13    2.59    6.83
  -1   5 -14    0.50    8.14
  -1   5 -14   16.12   13.41
  -1  -5 -14    1.87    6.72
  -1   5 -15   17.78    9.89
  -1   5 -15   17.86   16.20
  -1  -5 -15   31.22   13.97
  -1  -5 -15   17.21   13.84
  -1  -5 -16  398.83   21.63
  -1  -5 -16  403.51   17.63
   1   5  16  420.70   20.65
  -1  -5 -17    7.70    5.52
  -1  -5 -17   17.35    4.96
  -1   5 -17    5.13    6.19
  -1  -5 -18   10.15    7.54
  -1  -5 -18    4.89    5.21
   1   5  18   14.67    4.95
  -1   5 -18   10.47    6.06
  -1  -5 -18   21.98    6.38
  -1  -5 -18    6.60    8.05
  -1  -5 -19    7.81    6.82
  -1  -5 -19    1.80    6.74
  -1   5 -19    9.34    6.26
  -1  -5 -19   12.51    4.72
  -1  -5 -19    1.94    6.05
  -1   5 -19    0.82    4.66
  -1   5 -20    4.46    5.41
  -1  -5 -20   -1.59    5.94
  -1  -5 -20    1.12    4.89
  -1   5 -20    5.81    5.35
  -1   5 -21   -5.25    5.74
  -1  -5 -21    0.55    5.37
  -1  -5 -21    1.62    4.09
  -1   5 -21   -2.42    5.83
  -1   5 -22   51.09    8.76
  -1  -5 -22   43.28    7.63
  -1   5 -22   54.27    8.90
  -1  -5 -22   62.27    9.96
  -1   5 -23    8.24    5.62
  -1  -5 -23   10.88    4.68
  -1   5 -23    7.40    4.15
  -1  -5 -23    8.22    4.86
  -1   5 -24    2.50    4.90
  -1   5 -24    1.97    3.91
  -1  -5 -24    1.67    3.97
  -1   5 -25    9.08    6.14
  -1  -5 -25    1.64    3.32
   1   5  25   -1.23    4.33
  -1   5 -25   -0.99    5.01
  -1  -5 -25    1.47    4.08
  -1   5 -26  109.07   12.16
  -1  -5 -26   97.83    8.65
  -1  -5 -26  122.57   10.43
   1   5  26   93.52    8.81
  -1   5 -26  115.43   11.13
  -1   5 -26  121.81   16.24
  -1  -5 -27    3.45    2.79
  -1   5 -27    9.98    5.12
  -1  -5 -27    3.48    3.50
   1   5  27   -0.60    3.16
  -1   5 -27   12.24    8.55
  -1   5 -28   55.61    7.37
  -1  -5 -28   58.80    6.46
   1   5  28   47.13    4.67
  -1   5 -28   60.50    9.93
  -1   5 -29   -0.84    3.29
  -1  -5 -29   -1.15    2.45
   1   5  29    0.36    5.66
  -1   5 -29    6.18    5.37
  -1   5 -30   -4.50    2.54
  -1  -5 -30   -0.43    1.87
  -1   5 -30    0.25    3.60
   1   5  30   -2.56    3.98
   1  -6 -30   21.96    2.97
  -1   6  30   16.72    4.36
   1   6 -30   14.38    4.27
   1   6 -29    6.18    2.45
   1  -6 -29   12.92    3.46
   1   6 -29    9.52    5.05
   1   6 -28   14.75    3.97
   1  -6 -28   19.87    3.25
   1  -6 -28   15.15    3.80
  -1   6  28   15.72    2.68
   1   6 -28   29.44    7.46
   1   6 -28   15.07    4.07
   1  -6 -27   84.92    7.36
   1   6 -27   99.87    9.69
   1  -6 -27  117.36    9.49
  -1   6  27   88.38    7.18
   1   6 -27  101.53   13.62
   1   6 -26   13.32    5.48
   1  -6 -26   11.57    4.14
   1   6 -26   19.72    9.49
   1   6 -26   10.66    4.43
   1   6 -25   22.75    7.34
   1   6 -25   11.46    5.73
   1  -6 -25    7.32    4.38
   1   6 -25   19.86    9.79
   1  -6 -25   10.14    5.18
  -1   6  25   19.10    5.03
   1   6 -24  224.46   16.81
   1   6 -24  225.02   22.24
   1  -6 -24  202.20   14.87
   1   6 -24  173.01   15.13
   1   6 -23   36.00    8.42
   1   6 -23   60.15   14.60
   1  -6 -23   38.59    8.14
   1   6 -23   39.44    8.06
   1   6 -23   36.20    8.42
   1   6 -22  143.68   14.58
   1   6 -22  132.53   19.65
   1  -6 -22  139.75   13.13
   1   6 -22  139.93   13.65
   1   6 -22  142.43   14.97
   1   6 -21   82.25   12.01
   1   6 -21   95.89   16.19
   1   6 -21   91.61   12.05
   1  -6 -21   86.51   10.52
   1   6 -21   72.24   10.47
   1  -6 -21   91.53   13.78
   1   6 -20    2.15    5.73
   1   6 -20   -0.46    9.30
   1   6 -20    6.04    6.39
  -1   6  20    3.27    5.46
   1   6 -20   -4.93    7.29
   1  -6 -20    7.97    5.41
   1  -6 -20    0.63    6.01
   1   6 -19    0.31    4.88
   1   6 -19   -2.13    6.05
   1   6 -19   -3.59    6.79
   1  -6 -19    9.98    5.61
   1  -6 -19   -1.57    6.65
   1  -6 -18   13.23    9.44
   1   6 -18   11.57    5.88
  -1   6  18   17.76    5.97
   1   6 -18   15.01    6.97
   1  -6 -18   15.75    6.94
   1  -6 -18   21.59    6.11
   1   6 -18    5.59    6.49
   1  -6 -17  418.05   20.53
   1   6 -17  328.87   21.10
   1  -6 -17  450.57   48.69
   1  -6 -17  339.64   52.15
   1   6 -17  406.21   25.17
   1   6 -17  255.55   45.67
  -1   6  17  422.06   21.92
   1   6 -17  415.56   23.61
   1  -6 -17  399.36   23.54
   1  -6 -16   85.65   22.24
   1  -6 -16  128.52   34.60
   1   6 -16   98.31   12.30
  -1   6  16   87.03   10.48
   1  -6 -16   87.97   11.91
   1  -6 -16   75.45    9.68
   1   6 -16   57.54   27.74
   1   6 -16   81.23   11.52
   1  -6 -15  296.02   38.17
   1  -6 -15  239.51   15.89
  -1   6  15  242.08   15.73
   1   6 -15  253.49   17.05
   1  -6 -15  241.88   17.00
   1   6 -15  223.48   50.73
   1   6 -15  214.24   15.48
  -1   6  14  331.20   17.46
   1  -6 -14  356.63   18.46
   1   6 -14  298.25   39.57
   1  -6 -14  387.05   43.11
   1   6 -13  650.34   52.23
   1   6 -13  624.95   55.76
   1  -6 -13  716.55   57.07
   1   6 -12  227.42   32.84
   1   6 -12  223.71   31.44
   1  -6 -12  197.65   29.09
   1   6 -11  295.73   37.51
   1   6 -11  263.04   34.02
   1  -6 -11  280.46   34.18
   1   6 -10   -9.14   11.33
   1   6 -10   -1.35    9.38
   1  -6 -10   -2.14    5.25
   1   6  -9    2.18    9.06
   1   6  -9   11.97    8.56
   1  -6  -9   33.57   12.34
  -1  -6   8  339.33   24.88
   1   6  -8  381.10   36.22
   1   6  -8  386.50   39.27
  -1  -6   8  351.74   23.54
   1  -6  -8  356.08   35.71
   1   6  -7  485.37   43.33
  -1  -6   7  529.86   32.50
  -1  -6   7  632.19   33.73
   1  -6  -7  582.22   43.90
  -1   6   7  558.29   45.09
  -1  -6   6  787.44   41.09
   1   6  -6  830.78   55.75
   1  -6  -6  865.02   52.07
  -1   6   6  859.14   54.44
   1   6  -5 1555.97   75.96
   1  -6  -5 1571.49   67.88
  -1   6   5 1531.75   70.86
   1   6  -4  567.87   46.40
  -1   6   4  578.10   42.26
   1   6  -4  604.95   41.57
   1  -6  -4  598.45   40.96
   1   6  -3  109.25   20.92
  -1   6   3   78.27   15.71
   1   6  -3   89.00   16.38
   1   6  -2    5.60    9.05
  -1   6   2   22.16    9.29
   1   6  -2   20.93    8.27
   1   6  -1  860.04   48.15
  -1   6   1  845.17   48.78
   1   6   0   37.49   10.48
  -1   6   0   42.73   11.66
  -1   6  -1   44.63   12.29
   1   6   1   45.83   12.33
  -1   6  -2  311.84   31.48
   1   6   2  326.77   31.14
  -1  -6  -2  310.38   27.35
  -1   6  -2  340.37   31.47
  -1   6  -3    6.44    8.37
  -1  -6  -3    1.12    5.21
  -1   6  -3    6.75    6.54
   1   6   3    8.20    7.03
   1  -6   4  593.34   38.98
  -1   6  -4  579.66   42.42
   1   6   4  614.34   44.63
  -1  -6  -4  642.91   42.40
  -1   6  -5  623.73   43.91
   1  -6   5  605.03   39.17
  -1  -6  -5  618.68   43.10
   1  -6   6  298.03   27.39
  -1   6  -6  290.33   30.43
   1  -6   6  343.68   27.44
  -1  -6  -6  326.66   32.43
   1  -6   7   38.14   10.73
  -1   6  -7   25.81   10.60
   1  -6   7   79.46   13.72
  -1  -6  -7   74.27   16.73
  -1   6  -8  110.47   20.00
   1  -6   8  108.07   17.06
  -1   6  -8  119.45   23.03
   1  -6   8   96.47   14.81
  -1  -6  -8  122.67   21.35
  -1   6  -9  412.74   42.42
  -1   6  -9  396.38   36.28
  -1  -6  -9  387.65   37.98
   1  -6   9  342.53   26.74
  -1   6 -10  175.24   30.35
  -1  -6 -10  177.20   26.98
  -1   6 -11  -12.28   11.10
  -1  -6 -11    6.48    6.71
  -1   6 -12   49.54   18.88
  -1  -6 -12   31.54   12.82
  -1   6 -13   -2.90    8.56
  -1  -6 -13    6.51    7.13
  -1  -6 -14   21.14   10.60
   1   6  14   16.26    4.93
  -1  -6 -14   15.93    5.85
  -1   6 -14   32.80   14.41
  -1   6 -14   18.84    7.18
  -1  -6 -15  451.31   48.57
   1   6  15  409.43   21.23
  -1  -6 -15  373.23   21.48
  -1   6 -15  361.77   42.98
  -1  -6 -15  413.38   17.26
  -1  -6 -16   24.49    7.57
  -1  -6 -16   33.41    5.90
  -1   6 -16   18.25    6.78
   1   6  16   27.14    6.61
  -1  -6 -17   74.66   12.28
  -1   6 -17   77.23   11.48
  -1  -6 -17  106.32   10.48
  -1  -6 -17  120.77   26.59
  -1  -6 -18    2.85    7.35
  -1  -6 -18   10.97    8.53
   1   6  18    4.68    4.94
  -1   6 -18   -2.91    6.89
  -1  -6 -18   12.30    4.70
  -1  -6 -18    5.55    6.83
  -1   6 -19   32.55    8.83
  -1   6 -19   16.78    7.81
   1   6  19   13.58    5.44
  -1   6 -19    9.89    7.39
  -1  -6 -19   20.55    5.44
  -1  -6 -19   18.21    8.16
  -1   6 -20   12.92    6.43
  -1  -6 -20   13.78    7.63
  -1   6 -20   15.78    7.82
   1   6  20    9.20    4.85
  -1  -6 -20    7.26    4.33
  -1   6 -20    3.01    6.30
  -1  -6 -20   10.80    7.21
  -1   6 -21   35.11    9.30
  -1   6 -21   24.89    7.34
  -1  -6 -21   42.41    7.46
  -1   6 -21   39.80    8.75
  -1  -6 -21   23.37    7.61
  -1   6 -21   27.04   11.86
  -1   6 -22   -8.50    6.62
  -1   6 -22   -8.90    6.15
  -1  -6 -22   -3.74    4.42
  -1   6 -22   -7.51    7.01
  -1   6 -22    5.46    8.71
  -1  -6 -22    2.60    5.37
  -1   6 -23   13.91   10.00
  -1   6 -23   -0.82    4.37
  -1  -6 -23   -1.41    4.20
  -1   6 -23    2.79    5.69
  -1   6 -23   -4.29    5.88
  -1  -6 -23   -0.07    4.08
   1   6  23   -7.18    5.32
  -1   6 -24   66.11   10.37
  -1  -6 -24   39.42    5.90
  -1   6 -24   42.27    7.70
   1   6  24   39.90    6.32
  -1   6 -24   61.03   13.45
  -1   6 -25   44.43    8.49
  -1   6 -25   51.18   11.40
  -1   6 -25   38.86    6.72
  -1  -6 -25   48.86    7.01
  -1   6 -26   15.64    8.37
   1   6  26    5.85    4.00
  -1  -6 -26    4.54    3.54
  -1   6 -26    5.58    5.09
  -1   6 -27   50.25    9.68
   1   6  27   46.18    5.60
  -1  -6 -27   59.40    6.55
  -1   6 -27   46.75    7.19
  -1   6 -28    3.91    5.28
   1   6  28    4.15    2.28
  -1  -6 -28    4.96    2.78
  -1   6 -28    8.56    3.81
  -1   6 -29    0.53    2.30
   1   6  29    6.70    4.68
  -1   6 -29    3.83    3.90
  -1  -6 -29    6.33    2.21
  -1   6 -30    2.99    2.72
   1   7 -29   -1.89    3.60
  -1   7  29   -0.09    3.84
   1  -7 -29    2.19    1.62
   1   7 -28   -4.28    4.91
   1   7 -28    3.39    2.92
  -1   7  28    3.09    1.61
   1  -7 -28    0.70    2.04
   1   7 -27   -1.62    6.08
   1   7 -27    2.52    2.50
   1   7 -27   -7.26    4.07
  -1   7  27   -0.98    2.68
   1  -7 -27   -0.06    2.86
   1  -7 -26    1.08    2.28
   1   7 -26   -2.30    4.58
   1   7 -26   10.43    6.90
   1   7 -26    4.22    3.75
  -1   7  26    3.65    2.69
   1   7 -25   78.50    9.50
   1  -7 -25   92.60    8.04
   1   7 -25   96.64   10.24
   1   7 -25   90.49   13.69
   1  -7 -25   97.51    8.97
  -1   7  25   82.99    8.18
   1   7 -24   19.96    9.57
   1  -7 -24   25.10    5.82
   1   7 -24   30.27    7.54
   1   7 -24   32.46    7.31
   1  -7 -24   19.43    4.92
   1   7 -23  182.19   20.16
   1  -7 -23  169.80   12.82
   1   7 -23  147.25   14.68
   1   7 -23  152.94   14.43
   1   7 -22   16.46    6.39
   1  -7 -22    5.28    3.80
   1   7 -22    6.14    5.44
   1   7 -21   49.83   10.17
   1   7 -21   42.62   13.31
   1   7 -21   52.22   10.32
  -1   7  21   36.92    7.36
   1  -7 -21   45.04    7.62
   1  -7 -21   34.88    9.67
   1   7 -20  212.25   19.44
   1   7 -20  213.02   24.27
   1   7 -20  240.14   19.58
  -1   7  20  209.69   15.56
   1  -7 -20  244.89   16.45
   1  -7 -20  203.40   19.71
   1   7 -19   -1.97    5.33
   1   7 -19    8.99    6.81
   1   7 -19    2.38    8.63
   1  -7 -19    6.68    5.13
   1  -7 -19    6.50    6.66
   1   7 -18   -1.55    5.64
   1   7 -18   -4.44    9.42
   1   7 -18    6.47    6.86
  -1   7  18    3.43    3.93
   1  -7 -18    6.15    5.09
   1  -7 -18    2.22    6.77
   1   7 -17   20.94    7.92
   1   7 -17   35.41   13.26
   1  -7 -17   18.76   10.73
   1   7 -17   41.44    9.69
  -1   7  17   31.26    7.70
   1  -7 -17   31.54    8.98
   1  -7 -17   28.91    6.55
   1   7 -16  215.29   19.01
   1   7 -16  196.30   22.83
   1  -7 -16  224.79   17.82
  -1   7  16  224.44   16.10
   1   7 -16  212.51   17.66
   1   7 -16  189.26   43.41
   1  -7 -16  223.22   33.87
   1  -7 -16  244.06   45.24
   1   7 -15  249.76   24.29
   1  -7 -15  300.98   19.99
  -1   7  15  308.93   18.36
   1   7 -15  285.69   19.55
   1   7 -15  280.68   52.97
   1  -7 -15  341.00   42.60
  -1   7  14    9.67    4.76
   1   7 -14    5.06    5.04
   1  -7 -14    2.18    3.71
   1  -7 -14    9.21    5.63
   1   7 -14    3.54    7.96
   1  -7 -14    7.72    8.02
   1   7 -13  396.46   21.22
  -1   7  13  447.26   20.69
   1  -7 -13  435.65   18.98
   1  -7 -13  461.41   22.24
   1  -7 -13  450.99   46.62
   1   7 -13  455.80   29.38
   1   7 -12   -0.35    4.30
  -1   7  12    0.62    2.88
   1   7 -12   -6.54    7.47
  -1   7  12   -1.79    5.48
   1  -7 -12    5.70    6.53
   1   7 -11  101.04   22.57
  -1   7  11   85.75   20.20
   1  -7 -11   92.06   20.53
   1   7 -10   81.78   20.51
   1   7 -10   60.31   16.36
  -1   7  10   77.03   18.84
   1  -7 -10   77.54   18.48
   1   7  -9   23.12   14.33
   1   7  -9    7.03    7.40
  -1   7   9    6.20    7.52
   1  -7  -9    9.50    6.20
   1   7  -8   -0.23    8.58
   1   7  -8    5.09    7.87
   1  -7  -8    5.98    5.47
  -1   7   8    3.71    6.25
   1   7  -7   74.15   18.98
  -1   7   7   71.48   17.84
   1  -7  -7   59.52   15.97
  -1  -7   6 1326.66   57.91
   1   7  -6 1332.73   76.68
  -1   7   6 1447.92   75.42
   1  -7  -6 1418.72   70.76
  -1  -7   5  183.87   22.43
   1   7  -5  212.42   31.54
  -1   7   5  203.44   27.91
   1   7  -4  696.54   55.23
  -1   7   4  725.99   51.82
   1   7  -4  749.17   50.82
   1   7  -3  334.86   38.62
   1   7  -3  386.55   36.37
  -1   7   3  367.29   36.64
   1   7  -2   28.19   14.85
  -1   7   2   15.32    7.67
   1   7  -2   10.49    7.38
   1   7  -1   11.25    7.23
  -1   7   1    2.91    4.82
   1   7   0   -0.16    6.74
  -1   7   0    7.82    7.01
  -1   7  -1   -8.03   12.41
  -1   7  -1    1.97    5.20
   1   7   1   -3.03    7.58
  -1   7  -2    2.32    8.33
  -1   7  -2    5.35    4.63
   1   7   2    8.55    8.48
  -1   7  -3   25.75   11.70
   1   7   3    9.60    6.78
  -1   7  -3    3.67    4.31
  -1  -7  -3   23.53   10.59
   1  -7   4 1382.13   64.87
  -1   7  -4 1338.19   69.68
   1   7   4 1385.87   72.98
  -1  -7  -4 1409.95   66.98
  -1   7  -5  108.60   19.44
   1  -7   5   95.74   16.76
  -1  -7  -5  114.31   20.12
   1  -7   5  120.93   18.63
   1   7   5   96.60   19.60
   1  -7   6  766.91   47.89
  -1   7  -6  793.99   52.23
  -1  -7  -6  804.07   53.42
   1  -7   6  897.66   48.41
   1   7   6  760.65   56.40
   1  -7   7   78.38   16.01
   1  -7   7  115.93   17.65
  -1  -7  -7  111.39   20.70
   1   7   7  114.29   22.12
  -1   7  -8   27.38   14.92
   1  -7   8   25.12    9.22
  -1  -7  -8   14.54    9.50
   1  -7   8   12.84    6.20
   1   7   8   24.01   10.89
  -1   7  -9    8.10    8.05
  -1  -7  -9   11.84    8.68
  -1   7 -10  184.42   32.03
  -1  -7 -10  169.26   27.06
  -1  -7 -11    1.95    3.79
  -1   7 -11   -7.52    5.66
   1   7  11    1.56    2.94
  -1  -7 -11    2.49    8.06
  -1   7 -12  101.02   14.92
  -1  -7 -12  105.86   10.73
   1   7  12  103.43   10.38
  -1   7 -12  101.62   11.82
  -1   7 -12   97.37   23.76
  -1  -7 -12  117.88   24.53
  -1  -7 -13   98.61   23.14
  -1   7 -13   54.24   11.21
  -1  -7 -13   89.49   10.82
  -1   7 -13   81.91   11.73
   1   7  13   92.32   10.26
  -1   7 -13  102.06   24.38
   1  -7  13   75.23    7.95
  -1  -7 -14  258.63   36.72
  -1   7 -14  210.02   23.43
  -1  -7 -14  217.99   17.14
  -1   7 -14  236.39   19.46
   1   7  14  230.08   16.51
  -1   7 -14  190.51   30.82
   1  -7  14  219.89   13.96
  -1  -7 -15    7.22    5.22
  -1   7 -15    2.21    5.79
   1   7  15    0.78    3.90
  -1   7 -15  -12.05   13.00
   1  -7  15   -4.74    4.38
  -1  -7 -15   -3.51    3.99
  -1  -7 -15   -4.22    5.63
  -1  -7 -16  408.03   25.19
  -1   7 -16  414.14   26.46
   1   7  16  429.90   23.16
  -1  -7 -16  418.60   18.81
  -1  -7 -16  393.32   46.17
  -1   7 -17   15.56   10.64
  -1   7 -17   35.28    9.82
  -1  -7 -17   46.93    7.71
  -1  -7 -17   40.83    9.99
  -1   7 -18   83.73   13.26
  -1   7 -18   49.20   13.89
  -1   7 -18   62.54   11.71
   1   7  18   70.36   10.29
  -1  -7 -18   56.43    8.09
  -1  -7 -18   64.99   11.81
  -1   7 -19   -0.14    6.11
  -1   7 -19   -5.42   10.03
  -1  -7 -19    2.17    7.54
  -1   7 -19   -0.71    6.97
   1   7  19    1.48    5.23
  -1  -7 -19   -0.47    3.65
  -1  -7 -19   -4.43    6.83
  -1   7 -20  158.16   16.65
  -1   7 -20  162.67   22.50
  -1  -7 -20  223.58   19.48
  -1   7 -20  182.58   17.68
   1   7  20  161.26   14.18
  -1  -7 -20  199.35   13.90
  -1  -7 -20  156.06   16.80
  -1   7 -21    6.37    9.59
  -1  -7 -21    2.99    5.33
  -1   7 -21    6.16    6.80
   1   7  21   -5.40    5.48
  -1  -7 -21    2.09    3.39
  -1   7 -21    0.65    6.05
  -1   7 -22    1.30    4.66
  -1   7 -22    0.97    8.48
  -1  -7 -22    5.34    4.72
  -1   7 -22    8.25    6.59
   1   7  22   -1.08    5.14
  -1  -7 -22   10.30    4.01
   1   7  22    0.72    4.02
  -1   7 -23   36.63   11.00
  -1   7 -23   21.03    6.16
  -1   7 -23   33.06    8.05
  -1  -7 -23   36.94    6.13
   1   7  23   21.16    5.44
  -1   7 -24   22.56    6.99
  -1   7 -24   16.34    5.38
   1   7  24   15.33    4.47
  -1   7 -24   25.31    9.35
  -1   7 -25    3.20    6.42
  -1   7 -25   -6.35    4.22
  -1   7 -25    4.69    4.62
   1   7  25   -6.83    3.75
  -1  -7 -25   -1.20    3.38
  -1   7 -26   12.69    3.90
  -1   7 -26   12.92    6.27
   1   7  26   20.48    4.57
  -1  -7 -26   16.70    3.72
  -1   7 -26   16.08    4.38
  -1   7 -27   12.95    5.75
   1   7  27    5.32    2.42
  -1  -7 -27    4.58    2.54
  -1   7 -27    3.55    3.29
  -1   7 -28   -2.96    3.97
  -1  -7 -28   -1.04    1.66
   1   8 -28    2.64    3.04
   1  -8 -27   -1.23    2.09
  -1   8  27   -2.18    1.94
   1   8 -27   -1.48    3.94
   1  -8 -26    0.72    2.58
   1   8 -26   -0.49    2.92
   1   8 -26   -1.28    2.44
   1   8 -26   -0.36    5.95
  -1   8  26    2.23    2.56
  -1   8  26   -2.44    2.39
   1   8 -25    3.68    6.64
   1   8 -25    7.75    3.93
   1   8 -25    0.27    3.78
  -1   8  25    5.14    2.91
   1   8 -24    9.93    4.97
   1   8 -24    2.57    7.35
   1   8 -24    8.14    4.40
   1  -8 -24   11.56    3.28
   1   8 -24   12.33    5.32
   1  -8 -24    6.79    2.90
  -1   8  24   12.48    4.50
   1   8 -23   35.73   10.51
   1   8 -23   29.80    7.23
   1  -8 -23   17.35    4.66
   1   8 -23   30.11    7.77
   1   8 -22   -8.02    9.95
   1   8 -22   -3.57    6.15
  -1   8  22   -4.09    5.15
   1  -8 -22   -0.64    3.33
   1   8 -22    4.87    5.65
   1   8 -21    4.93    6.04
   1   8 -21    3.99   10.30
   1   8 -21    6.05    5.56
  -1   8  21    6.90    4.37
   1  -8 -21    3.00    3.35
   1  -8 -21    1.75    6.36
   1   8 -20   -2.67    5.47
   1   8 -20   -3.47    9.69
   1   8 -20   -3.83    5.68
  -1   8  20   -1.77    5.07
   1  -8 -20   -4.08    4.04
   1  -8 -20   -2.94    6.38
   1   8 -19  129.59   15.33
   1   8 -19  108.65   19.10
   1   8 -19  124.18   14.62
  -1   8  19  121.83   12.77
   1  -8 -19  105.47   10.79
   1  -8 -19   99.39   13.74
   1   8 -18   46.29   15.54
   1   8 -18   47.23   10.56
  -1   8  18   52.91    9.26
   1   8 -18   68.35   11.37
   1  -8 -18   58.00    8.50
   1  -8 -18   58.04   10.79
   1   8 -17   -3.47    9.05
   1   8 -17   -2.26    5.65
   1   8 -17    7.90    6.60
  -1   8  17    2.63    4.66
   1  -8 -17   -1.12    4.42
   1  -8 -17    4.20    6.31
   1   8 -16   68.30   16.17
   1   8 -16   40.90    9.28
   1   8 -16   50.07   10.22
  -1   8  16   50.93    8.50
   1  -8 -16   32.84    5.87
   1  -8 -16   49.15    9.37
  -1   8  15    1.17    3.98
   1   8 -15   -1.92    6.61
   1   8 -15   -6.10   10.17
   1   8 -15   -0.34    5.49
   1  -8 -15    2.48    4.90
   1   8 -14   81.87   12.48
   1   8 -14   92.41   16.40
   1  -8 -14   87.44   10.95
  -1   8  14  113.43   24.46
   1  -8 -14  109.25   23.40
   1   8 -14   95.95   12.08
  -1   8  14   93.96   10.95
   1   8 -13   75.42   15.15
   1   8 -13   56.80    7.10
   1  -8 -13   62.21    9.62
   1  -8 -13   86.24   20.99
  -1   8  13   96.86   23.28
   1   8 -13   62.02   10.05
  -1   8  13   66.98    8.90
   1   8 -12   40.35   11.96
   1   8 -12   22.49    6.98
  -1   8  12   20.35    5.28
   1   8 -12   16.70    3.87
  -1   8  12   16.38    9.67
   1  -8 -12   22.10   10.85
   1   8 -11  105.01   14.91
   1   8 -11   93.06   11.07
  -1   8  11   93.32    9.86
   1   8 -11  100.42   10.03
   1   8 -11   98.04    9.75
  -1   8  11  101.99   23.08
   1  -8 -11   90.90   20.79
   1   8 -10   44.01    9.91
  -1   8  10   41.89    6.97
   1   8 -10   39.89    7.12
   1   8 -10   40.37    6.66
   1   8 -10   34.63    6.34
  -1   8  10   37.30   14.66
   1   8  -9  922.53   37.07
  -1   8   9  834.04   26.58
   1   8  -9  802.55   28.25
   1   8  -9  869.49   28.40
   1   8  -9  836.19   27.36
  -1   8   9  961.89   68.02
   1   8  -8  295.25   16.23
   1   8  -8  306.96   21.26
   1   8  -8  272.73   34.97
  -1   8   8  304.14   37.98
   1   8  -7    0.48    6.96
  -1   8   7   12.71    8.54
   1   8  -6   53.00   20.86
  -1   8   6   25.81   11.74
  -1  -8   5  645.64   44.08
   1   8  -5  609.97   55.14
  -1   8   5  579.84   50.35
   1   8  -4  197.04   32.36
  -1   8   4  207.24   30.39
   1   8  -3   -7.16   15.52
   1   8  -3    7.20    6.71
  -1   8   3    4.23    6.59
   1   8  -2  505.45   51.71
  -1   8   2  577.88   48.99
   1   8  -2  584.34   48.59
   1   8  -1    8.17   10.67
   1   8  -1    3.07    5.16
  -1   8   1    0.89    6.73
  -1   8   0  478.47   47.67
   1   8   0  498.07   51.92
   1   8   0  588.39   48.94
  -1   8   0  577.51   48.80
  -1   8  -1  480.41   46.50
  -1   8  -1  550.10   47.89
   1   8   1  534.48   46.89
  -1   8  -2  534.53   48.12
   1   8   2  619.14   50.55
  -1   8  -2  664.72   52.68
  -1   8  -3   -3.37   10.04
   1  -8   3   -3.42    5.55
   1   8   3    8.48    5.71
   1  -8   4  -14.24    8.32
   1   8   4    0.11    7.08
   1  -8   5 1045.35   59.81
   1   8   5  980.82   66.82
   1  -8   5 1179.30   60.54
   1  -8   6  536.66   41.88
   1   8   6  590.87   52.38
  -1  -8  -6  592.44   48.14
   1  -8   6  639.29   42.25
   1   8   7  231.01   33.15
  -1  -8  -7  221.07   30.17
  -1   8  -8  652.21   24.59
  -1   8  -8  711.27   32.25
   1   8   8  656.09   22.28
  -1   8  -8  646.94   25.72
  -1   8  -8  657.76   26.01
  -1   8  -8  641.11   57.74
  -1  -8  -8  774.09   56.74
   1   8   8  755.64   61.18
   1   8   9  128.29   26.01
  -1  -8  -9  157.57   26.64
  -1   8  -9  130.07   11.37
  -1   8  -9  147.21   16.38
  -1   8  -9  116.90   12.22
   1   8   9  117.65   10.33
  -1   8  -9  139.44   12.35
  -1   8  -9  148.83   29.26
   1  -8   9  119.14    9.90
   1   8  10  324.08   41.78
  -1  -8 -10  327.63   38.27
  -1   8 -10  306.87   17.16
  -1   8 -10  305.88   25.07
  -1   8 -10  292.45   19.23
   1   8  10  294.47   16.67
  -1   8 -10  300.09   18.02
  -1   8 -10  255.37   37.08
   1  -8  10  309.43   15.24
   1   8  11   36.34   13.97
  -1  -8 -11   35.71   13.67
  -1   8 -11   28.22    6.00
  -1  -8 -11   35.79    7.63
  -1   8 -11   28.35   12.78
   1   8  11   33.89    6.89
  -1   8 -11   25.22    6.84
  -1   8 -11   27.69    6.01
   1  -8  11   35.10    5.94
  -1   8 -12  274.10   16.03
  -1  -8 -12  273.18   18.54
  -1   8 -12  282.60   26.17
   1   8  12  300.70   17.94
  -1   8 -12  288.31   20.66
  -1   8 -12  271.04   16.77
   1  -8  12  315.68   16.60
   1   8  12  300.00   42.22
  -1  -8 -12  313.67   39.52
  -1  -8 -13    8.79    6.54
  -1   8 -13    2.90    3.16
   1   8  13    3.08    3.92
  -1   8 -13    4.95    5.97
  -1   8 -13   13.05   10.23
   1  -8  13   10.76    4.84
  -1  -8 -13    1.85    5.01
   1   8  13   -7.03    6.83
  -1  -8 -14    7.77    4.86
   1   8  14    6.42    4.82
  -1   8 -14    1.67    7.05
  -1   8 -14   -0.42   10.49
   1  -8  14    7.22    4.43
   1   8  14   -4.58    7.30
  -1  -8 -14   -5.35    6.11
  -1   8 -15  147.75   22.00
  -1  -8 -15  184.25   16.63
   1   8  15  185.09   15.94
  -1   8 -15  186.00   18.25
   1   8  16  211.85   16.80
  -1   8 -16  195.63   19.06
  -1  -8 -16  179.32   12.10
  -1  -8 -16  208.00   18.58
  -1   8 -17   34.42    9.40
  -1   8 -17   24.65   13.41
  -1   8 -17   30.90   10.10
   1   8  17   45.38    9.18
  -1  -8 -17   48.09    7.01
  -1  -8 -17   41.52   10.64
  -1   8 -18  157.26   17.33
  -1   8 -18  128.07   21.18
  -1   8 -18  180.14   18.69
   1   8  18  174.69   15.59
  -1  -8 -18  184.71   12.42
  -1  -8 -18  200.95   18.92
  -1   8 -19   63.43   11.70
  -1   8 -19   46.26   14.33
  -1  -8 -19   80.14   13.49
  -1   8 -19   61.56   11.85
   1   8  19   67.18   10.15
  -1  -8 -19   59.82    7.41
  -1  -8 -19   67.05   12.26
  -1   8 -20   19.89    7.12
  -1   8 -20   23.69   12.51
  -1  -8 -20   26.36    8.72
  -1   8 -20   25.71    8.35
   1   8  20   22.42    7.21
  -1  -8 -20   30.73    5.87
  -1  -8 -20   24.68    9.07
  -1   8 -21   47.39    9.33
  -1   8 -21   47.97   12.46
  -1  -8 -21   57.77    9.92
  -1   8 -21   52.20   10.09
   1   8  21   37.04    7.54
  -1  -8 -21   50.65    6.60
   1   8  21   43.34    8.04
  -1   8 -22    0.07    5.29
  -1   8 -22   15.40   10.24
  -1  -8 -22    9.24    5.12
  -1   8 -22   11.47    6.23
   1   8  22    4.85    4.09
  -1  -8 -22    6.02    3.50
   1   8  22    6.73    4.67
  -1   8 -23    0.44    7.37
  -1   8 -23    8.08    5.56
   1   8  23    6.04    3.46
  -1   8 -23    5.74    4.94
   1   8  23   -2.53    4.53
  -1   8 -24   -4.39    4.36
  -1   8 -24   -4.97    4.56
   1   8  24   -7.48    3.74
  -1   8 -24    2.28    6.19
  -1  -8 -25   -0.14    2.50
  -1   8 -25    1.15    5.42
  -1   8 -25    1.16    2.88
  -1   8 -25    4.36    3.89
   1   8  25    3.64    3.06
   1   8  25   -1.56    2.72
  -1   8 -26   34.38    4.28
   1   8  26   41.58    4.81
  -1  -8 -26   49.29    4.15
  -1   8 -26   48.92    7.14
  -1   8 -27    3.18    3.37
  -1   9  26   -3.01    2.07
   1   9 -26   -0.15    3.45
   1   9 -25    0.58    4.38
   1  -9 -25   -0.94    1.97
  -1   9  25   -4.15    2.86
   1   9 -25   -6.18    3.61
   1   9 -24   14.20    6.35
   1   9 -24   12.23    4.40
  -1   9  24   13.25    3.96
  -1   9  23    5.36    3.22
   1   9 -23    1.43    6.44
   1   9 -23    1.41    4.37
  -1   9  23   -3.93    4.33
   1   9 -22   34.38    7.70
  -1   9  22   16.69    4.91
   1   9 -22   18.55    9.49
   1  -9 -22   21.74    4.12
  -1   9  22   24.70    6.27
   1   9 -21   25.89    7.43
  -1   9  21    7.99    5.37
   1   9 -21    2.98   10.65
   1  -9 -21   18.11    4.28
   1   9 -21    7.78    6.19
   1   9 -20   75.17   11.75
  -1   9  20   73.65    9.85
   1   9 -20   56.83   10.23
   1   9 -20   57.77   14.58
   1  -9 -20   66.27    7.60
   1  -9 -20   80.88   11.72
   1   9 -19   -0.71    5.62
   1   9 -19    3.35    6.18
  -1   9  19    7.23    4.68
   1   9 -19  -13.63   11.15
   1  -9 -19   -1.23    2.89
   1  -9 -19   -2.35    6.86
   1   9 -18   -1.30    6.53
   1   9 -18    9.22   10.11
  -1   9  18   -0.59    4.90
   1   9 -18   -3.73    8.57
   1  -9 -18   -0.27    3.11
   1  -9 -18   -2.09    6.46
   1   9 -17   60.66   11.44
   1   9 -17   76.99   16.20
  -1   9  17   68.64    9.85
   1   9 -17   70.79   11.47
   1   9 -17   30.71    9.02
   1  -9 -17   63.34    7.82
   1  -9 -17   71.70   11.56
   1   9 -16   47.86   10.48
   1   9 -16   40.26   14.98
  -1   9  16   47.48    8.84
   1   9 -16   36.47    9.06
   1  -9 -16   33.82    5.85
   1  -9 -16   49.44    9.77
   1   9 -15   23.02   12.65
   1   9 -15   17.65    6.91
   1   9 -15   10.84    3.27
   1  -9 -15   20.73    6.74
  -1   9  15   25.15    6.83
   1   9 -14   33.52   13.23
   1   9 -14   22.63    7.56
   1  -9 -14   23.22    7.46
   1   9 -14   27.24    5.58
  -1   9  14   30.47    7.04
   1   9 -13   18.77    9.72
  -1   9  13   21.28    6.38
   1   9 -13   13.52    5.53
   1  -9 -13    7.43    5.13
   1   9 -13   19.25    5.12
   1   9 -12  151.69   20.11
  -1   9  12  138.52   12.73
   1   9 -12  135.45   12.74
   1   9 -12  133.46   15.62
   1   9 -12  124.99   11.94
   1  -9 -12  118.83   13.20
   1   9 -11  110.07   14.14
   1   9 -11  140.38   19.28
  -1   9  11  124.95   11.99
   1   9 -11  135.48   13.16
   1   9 -11  129.98   12.38
  -1   9  11  125.04   25.33
   1   9 -10   77.05   13.24
  -1   9  10   64.09    8.73
   1   9 -10   75.90   10.25
   1   9 -10   70.42    9.34
  -1   9  10   65.16   18.44
   1   9  -9  112.18   15.81
  -1   9   9  124.82   11.48
   1   9  -9  124.13   12.74
   1   9  -9  118.87   12.16
  -1   9   9  126.60   25.57
   1   9  -8  209.59   19.99
  -1   9   8  197.86   14.22
   1   9  -8  213.97   16.40
   1   9  -8  202.55   15.69
  -1   9   8  199.99   31.86
   1   9  -7  347.05   24.85
  -1   9   7  335.61   17.67
  -1   9   7  331.30   14.03
   1   9  -7  348.39   21.22
   1   9  -7  353.76   20.19
  -1   9   7  373.77   44.19
   1   9  -6    2.17    6.38
  -1   9   6    1.45    2.96
   1   9  -6   -1.68    4.51
   1   9  -6    6.18    4.64
  -1   9   6    3.80    3.05
  -1   9   6   11.12    4.33
   1   9  -5   24.87    7.21
   1   9  -5   21.73    6.56
  -1   9   5   13.89    3.48
  -1   9   5   19.18    4.45
   1   9  -5   23.04    6.04
  -1   9   5    7.13    7.41
   1   9  -4  128.29   11.89
  -1   9   4  132.41   10.62
   1   9  -4  116.71   25.63
  -1   9   4  166.71   28.75
  -1   9   4  129.82   12.49
   1   9  -4  135.38   13.78
   1   9  -3  124.14   11.79
  -1   9   3  110.26    9.85
  -1  -9   3  139.43   22.92
   1   9  -3  124.49   27.91
  -1   9   3  101.23   22.00
  -1   9   3  120.90   12.33
   1   9  -3  119.18   12.96
  -1   9   2  423.59   19.63
   1   9  -2  431.00   21.16
   1   9  -2  389.05   46.46
  -1   9   2  461.49   47.58
   1   9  -2  469.00   47.21
   1   9  -2  446.05   23.44
  -1   9   2  423.76   22.04
  -1   9   1  398.45   19.56
   1   9  -1  387.73   19.90
   1   9  -1  392.55   48.26
  -1   9   1  370.77   43.57
  -1   9   1  457.93   47.20
   1   9  -1  443.64   46.44
   1   9  -1  398.21   21.95
  -1   9   1  407.07   21.83
  -1   9   0   88.06    9.66
   1   9   0   83.22    9.11
  -1   9   0   87.50   21.48
   1   9   0   62.83   21.25
   1   9   0   82.73   20.67
  -1   9   0   86.96   20.58
   1   9   0   99.29   11.54
  -1   9   0   89.93   11.01
  -1   9  -1  232.88   15.70
   1   9   1  232.95   14.69
   1   9   1  220.61   36.73
  -1   9  -1  233.06   33.82
   1   9   1  244.47   34.56
  -1   9  -1  243.96   17.50
   1   9   2  519.64   21.34
  -1   9  -2  539.06   23.88
  -1   9  -2  519.69   25.52
   1  -9   2  541.60   48.34
   1   9   2  584.84   53.60
   1   9   3  238.89   14.00
  -1   9  -3  251.95   16.91
   1   9   3  228.80   12.94
  -1   9  -3  226.25   17.41
   1  -9   3  214.34   30.20
   1   9   3  252.22   35.32
   1   9   4    9.38    3.99
  -1   9  -4    4.88    4.34
  -1   9  -4   11.09    8.31
   1   9   4   16.59    4.26
   1   9   4   10.62    4.00
  -1   9  -4    3.30    4.46
   1  -9   4   37.27   11.69
   1   9   4   -4.33    6.45
   1  -9   4   31.54   11.29
   1   9   5    0.72    2.80
   1   9   5    2.53    2.71
  -1   9  -5   -6.01    5.81
  -1   9  -5    1.63    3.49
   1   9   5    1.37    2.86
   1   9   5   -0.22    3.75
  -1   9  -6   16.79    8.63
   1   9   6    1.51    3.11
   1   9   6    3.22    2.46
  -1   9  -6   -0.45    4.38
   1   9   6   -2.64    3.01
  -1   9  -6   -2.47    4.74
   1   9   6  -16.98    9.94
   1   9   7  281.09   38.83
  -1   9  -7  285.49   18.82
  -1   9  -7  281.15   22.46
   1   9   7  270.23   15.38
   1   9   7  258.11   13.32
  -1   9  -7  309.84   20.16
  -1   9  -7  276.39   37.91
   1  -9   7  308.70   16.11
   1   9   8   57.64   17.54
  -1   9  -8   47.67    8.27
  -1   9  -8   54.98   11.70
   1   9   8   45.35    7.36
   1   9   8   46.03    6.04
  -1   9  -8   51.59    9.40
  -1   9  -8   58.72   17.19
   1  -9   8   57.86    7.94
  -1   9  -9  268.50   18.48
  -1   9  -9  261.51   23.52
   1   9   9  237.20   12.95
   1   9   9  255.65   16.08
  -1   9  -9  257.49   19.43
   1  -9   9  263.52   15.82
   1   9   9  235.17   36.04
  -1  -9 -10    4.40    4.96
  -1   9 -10    3.87    4.28
  -1   9 -10   -0.64    7.83
   1   9  10    1.65    3.72
  -1   9 -10    3.72    4.50
   1  -9  10    7.27    4.48
   1   9  10    7.91    8.02
  -1  -9 -11  218.64   16.90
  -1   9 -11  244.55   17.27
  -1   9 -11  243.18   24.84
  -1   9 -11  222.08   18.87
   1   9  11  217.29   15.41
  -1   9 -11  242.64   17.77
   1  -9  11  232.57   15.13
   1   9  11  218.43   36.53
  -1   9 -12  552.55   37.77
   1   9  12  492.01   23.60
  -1   9 -12  509.40   28.96
  -1   9 -12  568.00   26.48
   1  -9  12  550.09   23.11
  -1   9 -12  550.08   25.08
  -1  -9 -12  534.76   26.07
  -1   9 -13   31.81   14.18
   1   9  13   24.26    7.10
  -1   9 -13   49.11   11.35
  -1   9 -13   34.21    7.86
   1  -9  13   38.70    6.93
  -1   9 -13   28.91    6.66
  -1  -9 -13   37.19    9.06
  -1  -9 -14  115.59   14.31
  -1   9 -14  110.40   10.72
  -1   9 -14   98.51   19.55
   1   9  14  132.30   13.15
  -1   9 -14  125.06   16.07
  -1   9 -15   14.82   12.15
   1   9  15   29.87    7.54
  -1   9 -15   37.08   10.35
  -1   9 -15   35.65    9.36
  -1  -9 -15   26.59    8.52
  -1   9 -16   14.09   11.40
  -1   9 -16   19.59    9.54
   1   9  16   30.48    8.58
  -1   9 -16   21.46    8.60
  -1  -9 -16   14.27    7.05
  -1   9 -17  397.28   26.72
   1   9  17  405.87   23.22
  -1   9 -17  359.43   26.03
  -1  -9 -17  388.39   24.91
  -1   9 -18   20.03   11.88
  -1   9 -18   12.08    7.71
   1   9  18   11.94    6.61
  -1   9 -18    5.43    5.80
  -1  -9 -18   13.93    8.21
  -1   9 -19  118.89   18.75
  -1  -9 -19  142.47   15.81
  -1   9 -19  133.79   15.16
   1   9  19  114.88   12.37
  -1   9 -19  143.73   15.92
  -1  -9 -19  118.26   15.06
   1   9  19  132.14   12.98
  -1   9 -20   -3.44    9.43
  -1  -9 -20    4.33    6.31
  -1   9 -20    0.34    6.03
   1   9  20    4.43    4.83
  -1   9 -20    6.84    6.15
   1   9  20   -4.73    5.38
   1   9  21    4.72    4.67
  -1   9 -21    3.17    4.99
  -1   9 -21    0.42    8.11
  -1  -9 -21    3.26    4.34
   1   9  21    1.75    4.83
   1   9  22   45.61    6.97
  -1   9 -22   58.23    8.95
   1   9  22   61.54    7.92
  -1   9 -22   59.24   11.43
  -1   9 -23   -5.10    4.41
   1   9  23   -1.30    3.40
  -1   9 -23    4.69    5.99
  -1   9 -24   31.22    5.69
   1   9  24   34.53    4.94
  -1  -9 -24   41.78    4.05
  -1   9 -24   32.43    6.97
   1   9  25   10.20    2.89
  -1   9 -25   11.66    4.44
  -1   9 -25    8.34    2.99
  -1  10  24   13.60    2.98
   1  10 -24   12.48    3.37
   1  10 -23   26.49    6.83
   1  10 -23   28.04    5.44
  -1  10  23   25.71    4.70
   1  10 -22    2.20    5.54
   1  10 -22   12.53    4.95
  -1  10  22   11.26    3.85
  -1  10  22    9.60    3.76
   1  10 -21   -2.82    7.51
   1  10 -21   -1.50    4.40
  -1  10  21   -3.90    4.47
  -1  10  21    1.89    4.21
   1  10 -20   -4.89    8.60
   1  10 -20    2.30    4.90
   1 -10 -20    5.19    4.99
  -1  10  20   -1.62    5.34
  -1  10  20   -5.07    5.09
   1  10 -19    0.51    9.99
   1  10 -19   13.51    6.65
   1 -10 -19   10.52    6.16
  -1  10  19   10.84    5.54
   1  10 -18   -1.93   10.18
   1 -10 -18   -5.20    6.21
   1  10 -18   -1.23    5.25
   1 -10 -18    1.80    5.85
  -1  10  18   -2.77    5.68
   1  10 -17   11.34   10.77
  -1  10  17    3.94    4.90
   1  10 -17    5.01    5.40
   1 -10 -17    9.99    6.13
   1  10 -16   10.74    9.82
   1  10 -16    0.57    6.76
   1 -10 -16   12.92    7.20
  -1  10  16   12.39    5.77
   1  10 -15   24.60   13.46
   1  10 -15    3.35    5.67
   1  10 -15    7.15    4.00
   1 -10 -15    5.91    5.97
  -1  10  15    7.22    5.33
   1  10 -14   69.78   17.56
   1  10 -14   46.50    9.89
   1  10 -14   50.89    7.52
   1 -10 -14   62.01   10.61
  -1  10  14   62.28    9.39
   1  10 -13  231.78   26.16
   1  10 -13  227.07   19.86
   1  10 -13  244.72   16.61
   1 -10 -13  230.36   18.03
  -1  10  13  220.12   16.30
   1  10 -12   18.17   11.83
   1  10 -12   -0.03    5.53
   1 -10 -12    1.00    5.32
   1  10 -12    8.59    4.38
  -1  10  12    6.16    4.49
   1  10 -11   63.42   15.86
   1  10 -11   43.74    9.57
   1 -10 -11   36.38    8.33
   1  10 -11   45.27    8.19
  -1  10  11   33.26    6.75
   1  10 -10   12.94   11.39
   1  10 -10    2.48    5.08
   1  10 -10    2.67    4.48
  -1  10  10    9.14    5.13
   1  10  -9  200.95   21.74
  -1  10   9  181.38   14.17
   1  10  -9  189.36   16.84
   1  10  -9  205.16   16.40
   1  10  -8    8.68    8.37
   1  10  -8    0.59    4.60
   1  10  -8    2.24    5.53
   1  10  -8   -4.16    5.18
  -1  10   8    0.37    3.78
  -1  10   7   43.12    7.31
  -1  10   7   47.08    5.71
   1  10  -7   33.35    6.88
   1  10  -7   42.95    9.29
   1  10  -7   33.92    8.27
  -1  10   7   54.06    6.81
   1  10  -7   51.47    8.77
  -1  10   6   33.48    6.52
  -1  10   6   34.26    5.54
   1  10  -6   20.30    5.34
   1  10  -6   24.24    7.04
  -1  10   6   24.95    5.23
   1  10  -6   27.97    6.11
  -1  10   6   45.02   15.20
   1  10  -5   42.01    8.66
  -1  10   5   38.52    6.80
  -1  10   5   42.72    6.45
  -1  10   5   30.93   12.98
   1  10  -5   36.65    7.21
  -1  10   5   39.00    6.18
  -1  10   4   12.07    4.41
  -1  10   4    3.27    4.39
   1  10  -4    7.12    5.36
  -1  10   3  681.45   23.88
  -1  10   3  691.19   27.05
   1  10  -3  720.32   29.93
   1  10  -2   12.04    6.37
  -1  10   2   13.71    5.49
  -1  10   2   10.11    9.93
   1  10  -1  274.54   18.09
  -1  10   1  260.55   17.99
   1  10  -1  266.69   37.09
  -1  10   1  265.05   36.76
  -1  10   1  288.87   20.16
  -1  10   0    5.92    5.47
   1  10   0   10.17    6.73
  -1  10   0   14.10    7.77
   1  10   0  -10.39   12.38
   1 -10   0   19.40   10.37
   1  10   0   -9.88    8.31
  -1  10   0    5.32    6.82
  -1  10  -1  318.34   20.30
   1  10   1  324.46   19.09
  -1  10  -1  321.57   22.15
   1  10   1  314.27   17.01
   1  10   1  271.82   39.99
   1 -10   1  333.67   37.81
   1  10   1  346.41   42.34
  -1  10  -2   15.53    6.28
   1  10   2   15.17    5.37
  -1  10  -2   26.28    8.76
   1  10   2   10.72    4.49
   1 -10   2    5.12    6.46
   1 -10   2    9.19    7.78
   1  10   2   12.56    8.01
  -1  10  -3  503.66   25.48
   1  10   3  476.98   21.99
  -1  10  -3  532.31   27.88
   1  10   3  450.29   18.40
   1  10   3  461.39   20.18
   1  10   3  422.56   50.97
   1  10   3  540.69   52.83
  -1  10  -4   15.34    5.98
   1  10   4   15.29    4.82
  -1  10  -4   10.55    6.11
   1  10   4    2.54    2.93
   1  10   4    8.81    3.79
   1  10   4    6.98    7.01
   1  10   5  207.12   13.55
   1  10   5  193.81   12.87
   1  10   5  227.53   33.92
  -1  10  -5  202.54   16.80
   1  10   5  198.56   13.39
  -1  10  -5  206.67   17.98
   1  10   6   32.33    6.08
   1  10   6   34.34    5.90
  -1  10  -6   49.44   10.22
   1  10   6   40.15   14.98
   1  10   6   36.31    5.64
  -1  10  -6   46.55    9.35
  -1  10  -7  179.88   17.37
   1  10   7  174.51   12.12
   1  10   7  184.39   13.59
  -1  10  -7  200.44   16.77
   1  10   7  167.80   10.90
  -1  10  -7  193.15   20.72
  -1  10  -8    8.87    5.65
   1  10   8    3.59    3.33
   1  10   8    3.30    4.63
  -1  10  -8   -2.99    5.95
  -1  10  -8   -3.83    8.05
  -1  10  -9   39.33    8.80
   1  10   9   28.48    5.78
   1  10   9   27.20    6.57
  -1  10  -9   37.30    7.79
  -1 -10  -9   32.34    7.27
  -1  10  -9   32.45   12.26
  -1  10 -10   19.71    7.52
   1  10  10    7.96    5.06
  -1 -10 -10   10.49    6.32
  -1  10 -10   17.61    6.62
  -1  10 -10   32.40   13.98
  -1  10 -11  328.49   21.95
   1  10  11  250.71   17.42
  -1  10 -11  305.35   19.90
  -1 -10 -11  288.88   19.63
  -1  10 -11  302.11   29.78
  -1  10 -12   23.37   13.08
   1  10  12   35.50    7.81
  -1  10 -12   47.71    9.37
  -1  10 -12   29.66    9.93
   1 -10  12   24.02   10.82
  -1  10 -12   30.74    6.91
  -1 -10 -12   32.63    8.35
  -1  10 -13  529.42   39.27
   1  10  13  556.05   25.44
  -1  10 -13  598.93   27.66
  -1  10 -13  538.91   30.94
  -1  10 -13  587.82   25.89
  -1 -10 -13  558.82   28.17
  -1  10 -14   29.32   14.53
   1  10  14   40.38    8.06
   1  10  14   44.50    9.92
  -1  10 -14   31.92    9.53
  -1 -10 -14   37.25    8.67
  -1  10 -14   38.39    7.15
   1  10  15   91.40   12.23
  -1  10 -15   47.66   14.28
  -1  10 -15   74.14   12.33
  -1 -10 -15   85.51   12.14
  -1  10 -15   87.78    9.07
   1  10  16   -2.19    5.48
  -1  10 -16  -14.14   13.00
  -1  10 -16   -5.92    6.87
  -1 -10 -16    0.40    6.16
   1  10  16   -1.16    5.92
   1  10  17   -4.54    5.71
  -1  10 -17    3.15   10.13
  -1  10 -17   -7.69    7.35
   1  10  17   -4.35    6.62
  -1 -10 -17   -8.61    7.36
   1  10  18    1.06    4.94
  -1  10 -18    3.78    9.39
  -1 -10 -18   -9.95    7.01
  -1  10 -18   -3.11    6.07
  -1 -10 -18   -0.73    5.63
   1  10  18  -13.29    7.16
   1  10  19    4.59    4.72
  -1  10 -19    3.90    8.23
  -1 -10 -19   -1.11    4.98
   1 -10  19   18.83    9.81
  -1  10 -19    2.24    5.51
   1  10  19   -4.99    5.31
  -1 -10 -19    4.49    5.48
   1  10  20   -3.70    4.82
  -1 -10 -20    0.25    3.67
  -1  10 -20    1.73    7.18
  -1  10 -20   -1.52    4.81
   1 -10  20   -5.86    6.40
   1  10  20   -4.22    5.08
   1  10  21   63.36    7.60
  -1  10 -21   57.79   10.03
   1 -10  21   55.82    9.22
  -1  10 -21   74.34    9.44
   1  10  21   70.43    8.19
   1  10  22    7.65    3.39
  -1  10 -22    3.42    3.75
   1 -10  22    1.20    4.34
   1  10  22    3.43    3.60
  -1  10 -22    5.05    5.35
  -1  10 -23  109.42    8.76
   1  10  23  112.72    7.44
  -1  10 -23  124.40   10.40
   1  10  24   20.95    3.10
  -1  11  22    2.77    2.37
   1  11 -22    0.62    2.47
  -1  11  21    5.78    2.95
  -1  11  21    2.61    3.18
   1  11 -21    7.56    4.02
  -1  11  20   19.16    4.57
   1  11 -20   21.53    5.58
  -1  11  20   28.48    5.52
   1  11 -19   12.47    2.68
  -1  11  19    5.49    3.95
   1  11 -19    7.75    4.92
   1  11 -19    8.39    3.35
   1 -11 -19   11.83    5.14
  -1  11  19    7.86    4.37
   1  11 -18    5.47    5.30
  -1  11  18   11.33    5.39
   1  11 -18    0.95    2.82
  -1  11  18    3.12    4.53
   1 -11 -18   10.95    5.42
   1 -11 -17   18.09    5.87
  -1  11  17   33.57    7.34
  -1  11  17   24.55    6.69
   1 -11 -17   28.87    7.79
   1  11 -17   22.20    6.69
  -1  11  16   -1.86    5.85
   1  11 -16   -4.70    5.95
   1 -11 -16   -3.54    5.43
  -1  11  16   -6.01    6.21
  -1  11  15   29.61    7.54
   1  11 -15   30.29    7.67
   1 -11 -15   29.88    7.98
  -1  11  15   27.86    6.36
   1  11 -14   27.09    7.81
   1 -11 -14   29.27    8.05
   1  11 -14   36.00    6.64
  -1  11  14   28.43    7.18
   1  11 -13   72.84   11.78
   1 -11 -13   76.66   10.98
   1  11 -13   73.49    9.39
  -1  11  13   84.64   10.31
   1  11 -12   82.76   11.71
   1  11 -12   91.39   10.56
   1 -11 -12   90.32   11.73
  -1  11  12   93.44   10.49
   1  11 -11   36.27    8.30
   1  11 -11   48.49    8.62
   1 -11 -11   42.21    8.86
  -1  11  11   43.74    7.70
   1  11 -10   43.64    9.14
   1 -11 -10   47.26    9.08
   1  11 -10   63.68    9.66
  -1  11  10   49.93    8.44
   1  11  -9  132.34   14.04
   1  11  -9  160.57   14.82
  -1  11   9  150.47   13.32
   1  11  -8   82.91   10.96
   1  11  -8  106.70   12.25
  -1  11   8   80.67    7.88
  -1  11   8   81.91    9.67
   1  11  -7   37.63    7.43
  -1  11   7   47.75    7.64
  -1  11   7   50.65    6.75
  -1  11   7   40.79    6.13
   1  11  -7   41.27    8.21
   1  11  -7   42.61    9.82
  -1  11   6   -3.94    4.91
  -1  11   6   -1.23    3.49
  -1  11   6   -2.02    3.91
   1  11  -6   -5.41    6.59
   1  11  -6   -7.55    7.60
   1  11  -5   33.46    7.48
  -1  11   5   34.11    6.55
  -1  11   5   35.17    6.43
  -1  11   5   34.08    5.99
  -1  11   4   -4.03    4.90
   1  11  -4   -6.19    6.71
  -1  11   4    4.65    4.10
  -1  11   4    5.81    4.00
   1  11  -3    3.30    4.57
  -1  11   3   -2.05    4.82
  -1  11   3    5.71    3.36
  -1  11   3    4.21    3.32
  -1  11   2  111.66   11.90
   1  11  -2  113.21   12.77
  -1  11   2   96.57    9.35
  -1  11   2   97.91    9.86
  -1  11   1  225.84   16.82
   1  11  -1  238.86   17.78
   1  11  -1  232.20   15.88
  -1  11   1  227.50   15.07
   1  11   0    8.11    5.54
  -1  11   0    8.33    5.55
   1  11   0    2.71    3.91
   1  11   1  205.13   15.96
  -1  11  -1  212.59   17.16
   1  11   1  196.70   14.24
   1  11   2  318.77   18.98
  -1  11  -2  347.33   22.02
   1  11   2  294.02   17.03
   1  11   3   -2.48    4.66
  -1  11  -3    6.27    5.88
   1  11   3    0.99    3.37
  -1  11  -4   93.28   11.78
   1  11   4   90.33    9.70
   1  11   4   81.00    8.65
   1  11   4   91.74    9.64
  -1  11  -4   97.59   13.07
   1  11   5   -3.28    4.36
  -1  11  -5   -0.42    5.92
   1  11   5   -8.02    7.02
   1  11   5    1.26    3.34
   1  11   5    0.91    3.28
  -1  11  -5   -3.49    6.84
   1  11   6    4.85    3.20
   1  11   6    2.16    3.93
  -1  11  -6   -6.91    6.28
   1  11   6    3.19    3.28
   1  11   6    0.41    6.41
  -1  11  -6   -4.10    6.29
  -1  11  -6    1.00    5.84
   1  11   7   45.52    7.51
   1  11   7   43.66    6.91
  -1  11  -7   37.69    8.02
  -1  11  -7   40.38    7.99
   1  11   7   35.43    5.42
   1  11   7   32.16    7.92
  -1  11  -7   52.38   10.30
   1  11   8   76.24    8.79
   1  11   8   78.84    9.91
  -1  11  -8   66.06   10.40
  -1 -11  -8   75.28   10.60
   1  11   8   71.58   10.74
  -1  11  -8   88.41   11.83
  -1  11  -8   94.60   12.83
   1  11   9  190.20   14.57
   1  11   9  182.80   16.15
  -1 -11  -9  196.57   15.59
  -1  11  -9  222.02   17.64
  -1  11  -9  169.45   16.21
   1  11  10    3.62    4.20
  -1  11 -10    1.29    4.48
   1  11  10   -1.93    6.62
  -1 -11 -10    3.72    5.14
  -1  11 -10   -0.01    6.04
   1  11  11  133.27   12.45
  -1  11 -11   91.97   13.40
  -1 -11 -11  123.17   13.42
   1  11  11  139.64   14.34
  -1  11 -11  137.07   13.37
   1  11  12  198.77   14.91
   1  11  12  237.05   18.96
  -1 -11 -12  220.95   17.32
   1  11  12  200.86   17.33
  -1  11 -12  222.40   16.22
  -1  11 -12  184.45   17.62
   1  11  13   13.23    7.45
  -1 -11 -13   12.87    6.82
  -1  11 -13    5.32    4.20
   1  11  13   17.06    7.04
  -1  11 -13    3.78    5.14
   1  11  14   76.86   11.23
   1  11  14   77.45   10.92
  -1  11 -14   71.52    8.42
  -1 -11 -14   59.65    9.94
  -1  11 -14   59.89   10.84
   1  11  15   30.22    7.93
   1  11  15   27.32    7.34
  -1  11 -15   23.14    4.70
  -1 -11 -15   17.54    6.72
  -1  11 -15   26.55    7.89
   1  11  16   -2.49    5.45
  -1  11 -16   -8.43    6.43
   1  11  16   -4.65    5.81
  -1 -11 -16   -8.96    6.64
   1  11  17    1.80    4.94
  -1  11 -17   -6.88    5.98
  -1 -11 -17   -2.38    6.86
  -1 -11 -17    1.91    4.85
   1  11  17  -13.27    7.07
   1  11  18   -3.06    4.94
  -1  11 -18   -4.27    5.21
  -1 -11 -18   -8.73    5.16
  -1 -11 -18    3.15    4.25
   1  11  18   -1.74    4.98
   1  11  19   47.56    6.92
  -1  11 -19   49.81    7.87
  -1 -11 -19   47.81    5.70
   1  11  19   65.41    7.76
   1  11  20    6.42    3.83
   1  11  20    2.49    3.41
  -1  11 -20    4.83    3.91
   1  11  21    8.60    3.54
  -1  11 -21    8.90    3.72
   1  11  22   25.16    3.09
  -1  11 -22   21.85    3.81
   1  12 -19   92.73    7.56
  -1  12  19  115.74    7.78
  -1  12  19   99.09    7.27
   1  12 -18   -1.47    3.14
  -1  12  18   -3.55    3.77
   1  12 -18   -3.44    2.82
  -1  12  18   -4.01    3.63
   1  12 -17    9.75    2.74
  -1  12  17   13.91    4.69
   1  12 -17    7.40    3.69
  -1  12  17    3.90    4.05
   1 -12 -17   14.50    4.79
   1 -12 -16   -6.77    4.78
  -1  12  16   -5.30    5.08
   1  12 -16   -1.21    3.38
   1  12 -16    0.69    2.32
  -1  12  16   -5.07    4.63
   1 -12 -16   -1.24    3.96
  -1  12  15   -4.44    5.07
   1  12 -15   -9.77    4.97
  -1  12  15   -7.34    5.25
   1 -12 -15   -4.68    5.08
   1  12 -15   -0.19    3.04
   1  12 -14    0.28    3.59
   1  12 -14    3.24    3.25
   1 -12 -14    0.26    4.56
  -1  12  14    0.31    5.07
  -1  12  14    3.12    4.88
   1  12 -13   -3.63    4.28
  -1  12  13   -0.58    5.21
   1  12 -13   -0.39    3.43
   1 -12 -13    5.55    5.89
  -1  12  13   -0.98    5.42
  -1  12  12   19.62    7.25
   1  12 -12   19.18    5.88
  -1  12  12   19.71    5.85
   1  12 -12   28.69    6.26
   1 -12 -12   24.05    6.90
  -1  12  12   21.06    5.64
   1  12 -11   70.25    9.59
   1 -12 -11   94.18   10.94
   1  12 -11  108.99   11.50
  -1  12  11   82.15   10.37
  -1  12  11   94.79   10.05
   1  12 -10   83.85   10.23
  -1  12  10   87.23   10.67
   1 -12 -10   96.36   11.31
   1  12 -10  120.39   12.25
  -1  12  10   99.56   10.46
   1  12  -9  155.93   12.91
   1 -12  -9  209.69   15.69
   1  12  -9  214.25   16.19
  -1  12   9  176.32   14.67
  -1  12   9  193.32   13.93
   1  12  -8   19.00    5.50
  -1  12   8   34.33    6.63
   1 -12  -8   34.52    7.79
  -1  12   8   13.65    5.77
   1  12  -8   29.15    7.31
  -1  12   7   21.52    5.61
  -1  12   7   28.43    4.90
   1  12  -7   27.20    8.48
   1  12  -7   33.15    6.83
  -1  12   7   29.53    5.01
   1  12  -7   35.12    7.77
  -1  12   7   14.06    4.62
  -1  12   6    7.72    4.26
  -1  12   6    3.08    3.11
   1  12  -6    2.42    7.09
   1  12  -6    3.50    4.14
  -1  12   6    2.42    3.34
   1  12  -6    3.06    4.85
  -1  12   5   99.10    9.61
   1  12  -5  121.68   12.86
   1  12  -5  107.82   11.02
  -1  12   5  101.97    9.64
  -1  12   5  103.41    9.94
   1  12  -5   89.65   13.77
  -1  12   4    7.61    3.63
   1  12  -4    3.51    4.28
  -1  12   4    1.82    3.22
   1  12  -4    3.98    3.47
  -1  12   4    3.11    2.78
   1  12  -4   -0.95    7.71
  -1  12   3   -3.66    3.97
  -1  12   3    0.67    3.44
   1  12  -3   -1.95    3.70
   1  12  -3   -0.61    4.67
  -1  12   3   -7.42    4.85
   1  12  -2   52.94    7.75
  -1  12   2   54.64    7.44
  -1  12   2   50.95    7.70
   1  12  -2   59.74    9.05
  -1  12   1   15.24    4.73
   1  12  -1    9.15    4.11
  -1  12   1   14.25    4.97
   1  12  -1   13.85    5.44
   1  12   0   96.19   10.00
  -1  12   0  107.79   10.42
  -1  12   0  120.03   12.63
   1  12   0  109.59   11.61
   1  12   1  101.14    9.97
  -1  12  -1   93.94    9.74
   1  12   1  101.16   11.01
  -1  12  -1   96.29   11.73
   1  12   2   14.27    5.84
   1  12   2   21.24    5.61
  -1  12  -2   21.46    6.84
   1  12   2   22.99    5.17
  -1  12  -2   15.63    4.85
   1  12   3   -3.80    5.95
   1  12   3    3.94    3.34
   1  12   3    1.73    3.53
  -1  12  -3    0.27    5.00
   1  12   4   -3.17    7.07
   1  12   4    0.98    3.22
  -1  12  -4   -0.22    6.33
  -1  12  -4    4.82    5.61
   1  12   4    3.72    3.84
   1  12   5   53.87    7.51
  -1 -12  -5   53.07    8.43
  -1  12  -5   64.79    9.88
   1  12   5   53.77    7.56
   1  12   5   50.33    9.01
  -1  12  -6    9.39    4.77
   1  12   6   -1.58    6.30
  -1 -12  -6   13.26    5.29
   1  12   6   16.00    4.58
   1  12   6   13.57    4.53
   1  12   6    9.03    5.67
   1  12   7    2.45    3.62
  -1  12  -7   -1.34    4.59
   1  12   7    6.07    5.42
  -1 -12  -7   10.13    5.01
  -1  12  -7    7.72    5.00
   1  12   7    6.09    5.65
   1  12   8   77.79    8.85
  -1  12  -8   55.34    8.25
   1  12   8   71.89    9.77
  -1  12  -8   77.39   10.01
  -1 -12  -8   82.57   10.48
   1  12   8   89.71   12.03
   1  12   9   44.75    7.35
   1  12   9   41.07    9.04
   1  12   9   37.19    7.73
  -1 -12  -9   44.05    8.42
  -1  12  -9   39.19    7.65
  -1  12  -9   30.28    6.75
   1  12  10  137.56   14.07
  -1  12 -10  149.25   13.11
  -1 -12 -10  122.56   12.68
   1  12  10  117.74   12.19
   1  12  11    5.06    6.05
   1  12  11    2.46    5.04
  -1 -12 -11   10.77    5.47
  -1  12 -11    9.50    4.77
  -1  12 -11    5.37    4.89
   1  12  12    5.63    5.38
   1  12  12    9.41    5.50
  -1 -12 -12    8.61    5.68
  -1  12 -12    9.40    4.47
  -1  12 -12    5.92    4.52
   1  12  13    2.92    5.23
  -1 -12 -13    1.49    4.86
   1  12  13   -1.42    5.36
  -1  12 -13    5.73    3.88
  -1  12 -13    0.10    4.15
   1  12  14   16.70    6.28
  -1 -12 -14    6.82    5.14
   1  12  14   21.13    5.93
  -1  12 -14   12.73    4.93
   1  12  15   11.11    4.93
  -1  12 -15    9.12    4.45
  -1 -12 -15   13.22    4.86
   1  12  15    6.62    4.21
  -1  12 -16    1.82    3.69
  -1 -12 -16   -5.08    4.52
   1  12  16    3.76    4.11
  -1  12 -16    6.04    2.93
  -1 -12 -16   -0.45    4.20
   1  12  16   -0.73    4.47
  -1 -12 -17   -1.71    2.91
   1  12  17    0.49    3.43
  -1  12 -17    2.07    1.92
  -1  12 -17   -2.07    3.53
   1  12  17    0.28    3.51
   1  12  18   24.01    4.71
  -1  12 -18   22.57    2.71
   1  12  18   29.37    4.78
  -1  12 -18   27.80    4.97
   1  12  19   55.62    5.16
   1  12  19   59.06    5.32
  -1  12 -19   55.84    5.59
  -1  13  16    3.06    2.68
   1 -13 -15   28.14    4.68
  -1  13  15   26.52    4.30
  -1  13  15   22.42    4.57
   1  13 -15   34.52    3.73
  -1  13  14   -5.16    4.13
   1  13 -14    0.33    2.05
   1  13 -14   -5.77    2.96
   1 -13 -14   -2.17    3.23
  -1  13  14    0.48    2.94
  -1  13  13   36.79    6.13
   1  13 -13   54.75    5.94
   1 -13 -13   46.41    6.53
  -1  13  13   51.72    6.51
  -1  13  12   -0.71    3.99
   1  13 -12   -1.78    2.94
   1  13 -12   -5.52    3.07
   1 -13 -12   -0.17    3.53
  -1  13  12    4.95    4.26
  -1  13  11   49.11    7.46
   1  13 -11   56.21    6.99
   1 -13 -11   54.39    7.76
  -1  13  11   55.80    7.61
  -1  13  10   77.67    9.65
   1  13 -10   84.47    8.61
  -1  13  10   80.89    8.43
   1 -13 -10   74.52    8.82
  -1  13   9   -0.28    4.43
   1  13  -9    1.88    3.38
   1 -13  -9    4.57    4.36
  -1  13   8   20.92    6.31
  -1  13   8   20.44    4.46
   1  13  -8   14.37    4.74
   1 -13  -8   12.57    5.23
   1  13  -8   26.17    6.63
  -1  13   7   75.43    9.74
  -1  13   7   84.92    7.63
   1  13  -7   89.35    9.72
   1  13  -7   97.49   11.08
   1 -13  -7   76.78    9.37
  -1  13   6   13.69    5.10
  -1  13   6   25.65    4.80
   1  13  -6   19.20    5.15
   1  13  -6   32.53    6.93
   1 -13  -6   25.97    6.18
  -1  13   5   30.28    6.94
   1  13  -5   31.52    6.49
  -1  13   5   30.75    4.91
   1  13  -5   39.67    8.72
   1 -13  -5   32.23    6.80
   1  13  -5   40.44    7.63
  -1  13   5   30.60    5.33
  -1  13   4   60.25    8.47
  -1  13   4   70.47    7.46
   1  13  -4   59.60    8.16
   1  13  -4   77.48   11.66
   1  13  -4   73.93    9.42
  -1  13   4   67.90    7.45
  -1  13   3   -1.27    4.54
  -1  13   3   10.55    3.44
   1  13  -3    7.55    4.02
   1  13  -3   11.72    4.90
  -1  13   3    8.82    4.08
   1  13  -3   10.82    6.66
  -1  13   2    0.85    3.15
   1  13  -2   -7.78    4.76
  -1  13   2   -2.11    3.94
   1  13  -2   -1.89    4.66
   1  13  -2   -1.69    6.21
   1  13  -1   41.21    6.38
  -1  13   1   40.40    6.15
  -1  13   1   53.43    7.71
   1  13  -1   48.08    7.47
   1  13  -1   49.96   10.90
  -1  13   0   18.73    5.78
   1  13   0   15.02    5.69
  -1  13   0   15.83    4.54
   1  13   0   13.58    4.23
   1  13   1   -2.89    4.42
  -1  13  -1   -2.25    4.11
   1  13   1   -1.25    3.57
  -1  13  -1   -1.71    4.12
  -1 -13  -1   -1.85    4.31
  -1  13  -1    5.59    7.77
  -1  13  -2   14.25    4.44
   1  13   2   16.38    4.54
  -1  13  -2   16.42    7.34
   1  13   2   19.72    5.30
  -1  13  -2   24.84    6.47
  -1 -13  -2   22.82    5.62
   1  13   3   18.40    4.45
   1  13   3   33.53    5.87
  -1  13  -3   31.27    6.31
  -1  13  -3   23.39    6.49
  -1  13  -3   37.91    7.85
  -1 -13  -3   35.29    6.67
  -1 -13  -4   46.48    7.31
  -1  13  -4   54.96    8.71
   1  13   4   41.32    6.05
  -1  13  -4   52.85    7.61
   1  13   4   52.55    7.79
  -1  13  -5   12.31    5.21
  -1 -13  -5   11.04    4.86
  -1  13  -5    7.05    4.29
   1  13   5    4.15    5.14
  -1 -13  -6  129.42   11.22
  -1  13  -6  146.14   12.99
  -1  13  -6  131.57   11.50
   1  13   6  120.90   11.72
  -1  13  -7    7.08    5.13
  -1 -13  -7    8.76    4.85
  -1  13  -7    3.56    4.17
   1  13   7    6.46    5.33
  -1  13  -8   33.52    6.75
  -1 -13  -8   29.48    6.25
  -1  13  -8   31.97    6.49
   1  13   8   20.24    5.96
   1  13   9   -3.71    4.44
  -1 -13  -9    3.33    4.18
  -1  13  -9    1.16    3.49
  -1  13  -9   -3.29    3.90
   1  13   9   -0.58    4.61
  -1  13 -10    5.69    3.33
  -1  13 -10    7.14    2.94
   1  13  10    9.03    3.97
  -1 -13 -10    6.67    4.28
  -1  13 -10   11.33    4.52
   1  13  10    0.38    4.89
  -1  13 -11   -4.21    3.98
  -1  13 -11   -4.30    3.35
  -1  13 -11   -1.72    2.93
  -1 -13 -11   -0.79    3.65
   1  13  11   -1.12    3.65
   1  13  11   -2.68    4.41
  -1  13 -12    0.28    3.26
  -1  13 -12   -0.78    2.72
   1  13  12    0.25    3.57
  -1 -13 -12   -4.90    4.31
   1  13  12    2.77    4.00
  -1  13 -13    9.07    3.12
   1  13  13    7.91    4.26
  -1  13 -13    0.47    2.64
   1  13  13   10.90    3.74
  -1 -13 -13    9.62    4.04
  -1 -13 -14    1.61    3.18
   1  13  14    6.55    3.68
  -1  13 -14   -1.27    2.48
  -1 -13 -14    3.53    3.09
   1  13  14    5.18    3.19
  -1  13 -14    2.88    2.11
   1  13  15    1.91    2.87
   1  13  15    1.62    2.28
  -1  13 -15   -0.90    1.73
   1 -14 -11    0.50    2.11
   1  14 -11    6.99    2.43
  -1  14  10    7.71    3.14
   1 -14 -10    8.55    3.07
   1  14 -10    8.02    2.79
  -1  14   9   -3.97    3.26
   1 -14  -9    4.48    2.95
   1  14  -9    2.75    2.72
  -1  14   8   15.48    4.07
   1 -14  -8   16.84    4.15
   1  14  -8   16.99    4.03
  -1  14   7   27.35    4.85
   1 -14  -7   36.87    5.58
   1  14  -7   42.88    5.84
  -1  14   6   55.95    6.01
   1  14  -6   78.05    7.67
   1 -14  -6   62.99    6.81
   1  14  -5   16.26    4.14
   1 -14  -5   13.56    3.81
   1 -14  -4    8.93    4.02
   1  14  -4    7.16    3.70
  -1  14   4    6.62    6.96
   1 -14  -3   14.27    4.07
   1  14  -3   17.37    4.34
  -1  14   3    9.23    6.12
   1  14  -3   13.75    4.97
   1 -14  -2   14.62    4.17
   1  14  -2   22.15    4.73
  -1  14   2   22.80    4.36
  -1  14   2   13.53    6.23
   1  14  -2   19.57    5.86
   1 -14  -1   35.72    5.52
   1  14  -1   42.84    6.02
  -1  14   1   36.65    5.31
  -1  14   1   22.69    6.12
   1  14  -1   23.97    6.79
   1 -14   0   -2.28    2.82
  -1  14   0    0.95    2.57
   1  14   0    3.69    3.25
   1  14   0   -9.32    7.02
  -1  14   0   -7.57    5.38
   1 -14   1   -1.03    2.56
  -1  14  -1    5.85    3.45
   1  14   1    0.71    2.74
   1  14   1    0.22    6.28
  -1  14  -1   -3.94    4.35
  -1 -14  -2   31.34    4.41
  -1  14  -2   42.53    6.63
   1 -14   2   35.44    4.61
  -1  14  -2   43.22    6.13
  -1  14  -3   10.56    4.70
  -1 -14  -3    4.21    3.12
   1 -14   3    0.15    2.33
  -1  14  -3    6.33    3.32
   1  14   3    2.52    6.07
  -1  14  -4   19.19    5.14
  -1 -14  -4   11.93    3.77
  -1  14  -4   16.78    4.44
   1  14   4   10.32    6.70
  -1 -14  -5    2.29    2.88
  -1  14  -5   -1.04    2.79
  -1 -14  -6    2.71    2.61
   1  14   6   -6.27    6.56
  -1  14  -6   -2.13    3.30
   1  14   7    7.82    3.76
  -1 -14  -7   -1.31    2.62
   1  14   7   -3.81    6.16
  -1  14  -7    7.30    3.28
   1  14   8    8.98    3.86
  -1 -14  -8   -1.39    2.32
   1  14   8   -0.26    5.22
  -1  14  -8   -0.83    2.69
   1  14   9   16.39    3.82
   1  14   9    4.91    4.83
  -1 -14  -9   15.52    3.06
  -1  14  -9   10.79    3.47
   1  14  10   11.32    5.27
  -1  14 -10    5.75    2.51
   1  14  11   -6.04    4.00
  -1  14 -11    0.09    1.98
   2   0 -32   -2.30    2.76
   2   0 -31   -0.17    2.26
   2   0 -31    1.46    3.45
   2   0 -30   99.59    8.79
   2   0 -30   91.71    9.56
   2   0 -29    0.58    4.21
   2   0 -29    3.31    4.45
   2   0 -28  160.61   13.96
   2   0 -28  168.66   13.46
   2   0 -28  189.43   13.27
   2   0 -27   -6.73    6.37
   2   0 -27    0.65    4.60
  -2   0  27    3.66    8.74
   2   0 -26    2.45    5.38
   2   0 -26   -2.43    6.22
   2   0 -25   -0.69    4.68
   2   0 -25  -16.39    6.32
   2   0 -24   60.20    9.27
   2   0 -24   49.88    9.26
   2   0 -23    5.16   12.73
   2   0 -23    1.80    4.05
   2   0 -23   -3.99    6.53
   2   0 -22   94.79   10.79
   2   0 -22   99.72   24.71
   2   0 -22   88.29   10.93
   2   0 -22  103.82   12.09
   2   0 -21   -5.88    6.28
   2   0 -21    0.25    9.86
   2   0 -21   -3.68    4.70
   2   0 -21   -4.92    5.99
   2   0 -20  275.01   16.79
   2   0 -20  276.98   17.47
   2   0 -19  -20.26   10.29
   2   0 -18  435.14   36.35
   2   0 -18  407.71   40.74
   2   0 -17    1.54    4.50
   2   0 -17   -4.96    7.90
   2   0 -17    3.85    6.87
   2   0 -16   59.84   11.97
   2   0 -16   71.62   18.53
   2   0 -16   73.77   15.37
   2   0 -15    2.92    7.62
   2   0 -15   12.13    8.21
   2   0 -15   -2.51    3.84
   2   0 -14   12.87   10.15
   2   0 -14   24.26    8.21
   2   0 -14   21.02    7.55
   2   0 -13    2.65    5.21
   2   0 -13    0.73    8.45
   2   0 -12  459.21   29.16
   2   0 -12  492.23   41.83
   2   0 -11   -1.15    4.26
   2   0 -11   -2.77    9.32
   2   0 -10  274.84   31.78
   2   0 -10  250.86   19.25
   2   0  -9    3.16    4.62
   2   0  -9   -0.34   11.64
   2   0  -8 2210.67   90.57
   2   0  -8 2139.55   97.83
   2   0  -7   -0.92    3.07
   2   0  -7   -6.83   14.14
   2   0  -7   -6.64   15.00
   2   0  -6   23.65   15.53
   2   0  -6   17.26    4.44
   2   0  -6   24.78    4.59
   2   0  -6   47.25   22.42
   2   0  -5    2.39    2.75
   2   0  -5   -1.25    2.39
   2   0  -5   -1.58   13.49
   2   0  -4 1552.76   26.03
   2   0  -4 1624.51   76.83
   2   0  -3    4.00   12.82
   2   0  -3   -0.06    1.31
   2   0  -3   -0.48    1.36
   2   0  -2 1490.31   26.07
   2   0  -2 1503.58   18.78
   2   0  -2 1613.99   20.32
   2   0  -2 1613.97   32.41
   2   0  -1    0.43    1.42
   2   0  -1   10.05    8.71
   2   0  -1   -1.36    4.68
   2   0  -1    1.19    1.92
   2   0  -1   -3.19   10.46
   2   0   0  818.71   30.11
   2   0   0  798.08   15.72
   2   0   1    5.78    6.86
  -2   0  -1   -0.43    3.30
   2   0   2   45.93   11.48
  -2   0  -2   16.69    6.07
   2   0   3    3.50    8.75
  -2   0  -3    0.45    1.24
  -2   0  -3    0.40    5.94
  -2   0  -4 2975.65   36.43
  -2   0  -4 2690.13   64.59
  -2   0  -5    1.76    3.20
   2   0   5    4.83    8.57
  -2   0  -6  103.95    9.96
  -2   0  -6   66.62   13.06
  -2   0  -7    0.82    3.56
   2   0   7    1.03    6.84
  -2   0  -7   -0.61    7.75
   2   0   8   29.77    8.15
  -2   0  -8   26.56    6.31
  -2   0  -8   17.07    9.81
  -2   0  -9    5.54    4.75
   2   0   9    4.94    5.01
  -2   0  -9   -6.06    8.81
  -2   0 -10 4077.59   76.07
   2   0  10 3929.44   65.47
  -2   0 -10 3893.77  105.43
   2   0  11    4.13    4.08
  -2   0 -11    2.08    5.32
  -2   0 -11   -2.00   10.15
   2   0  12  141.44   16.32
  -2   0 -12  151.84   16.58
  -2   0 -12  166.92   21.48
   2   0  12  125.04   10.03
  -2   0 -12  109.94   19.86
   2   0  13    2.34    4.36
  -2   0 -13    2.55    7.25
  -2   0 -13    0.59    4.59
  -2   0 -13   -4.10   10.80
  -2   0 -14  893.01   53.29
  -2   0 -14  809.17   57.30
  -2   0 -15    2.05    5.72
  -2   0 -16  721.76   51.29
  -2   0 -17   -4.56   10.90
  -2   0 -18  491.28   44.97
  -2   0 -19    1.52    4.25
  -2   0 -19  -10.75    8.43
  -2   0 -19   -1.80    4.09
  -2   0 -20  854.16   28.77
  -2   0 -20  881.81   28.55
  -2   0 -20  952.46   63.31
  -2   0 -21    3.22    5.26
  -2   0 -21    6.62    5.62
  -2   0 -21    1.19    4.89
  -2   0 -22   89.95   10.91
  -2   0 -22   72.64   17.52
  -2   0 -22   49.79    9.14
  -2   0 -23    2.67    5.79
  -2   0 -23    2.14    4.78
  -2   0 -24  176.07   14.39
  -2   0 -24  137.38   12.57
   2   0  25   -9.37    9.44
  -2   0 -25   -0.30    4.88
   2   0  26  156.89   18.22
  -2   0 -26  178.17   14.21
   2   0  27    8.70    8.33
  -2   0 -27   -1.44    4.50
  -2   0 -28   31.15    6.53
   2   0  28   22.50    8.32
  -2   0 -28   21.64    5.56
   2   0  29   -6.07    6.04
  -2   0 -29   -0.03    3.80
  -2   0 -30   26.40    4.96
   2   0  30    6.26    4.62
  -2   0 -31   -0.89    3.20
  -2   0 -32   -2.14    2.23
   2  -1 -32   29.94    4.19
   2   1 -32   30.94    3.93
   2  -1 -32   33.90    3.56
   2  -1 -31    4.57    3.28
   2   1 -31    0.36    2.97
   2  -1 -31    4.31    3.39
   2   1 -30   16.46    4.07
   2   1 -30   19.64    5.27
   2  -1 -30   27.40    6.02
   2  -1 -30   15.42    5.37
   2   1 -29   78.29    9.58
   2  -1 -29  102.89   10.32
   2  -1 -29   92.49   10.53
  -2   1  29   89.31   11.71
   2   1 -29   90.99    9.26
   2   1 -29  100.27    9.16
   2  -1 -28    5.92    4.72
   2   1 -28    5.75    4.80
   2  -1 -28    7.88    5.02
  -2   1  28    5.01    7.42
   2   1 -28    7.52    5.11
   2  -1 -27   17.16    6.26
   2   1 -27   14.01    5.63
   2   1 -27   22.10    6.26
   2  -1 -27   12.34    5.64
   2  -1 -26   45.99    8.37
   2   1 -26   34.97    8.30
   2   1 -26   45.89    7.85
   2   1 -26   37.06    8.01
   2  -1 -26   29.77    7.40
   2   1 -25   16.73    5.87
   2  -1 -25   20.70    6.55
   2  -1 -25   19.29    6.44
   2   1 -25   11.49    5.04
   2   1 -24   77.96   10.14
   2  -1 -24   75.41   10.64
   2  -1 -24   80.48   11.13
   2   1 -24   86.15   11.50
   2  -1 -23   25.71    6.20
   2   1 -23   29.53    7.06
   2   1 -23    5.96    9.41
   2  -1 -23   31.39   16.82
   2  -1 -23   18.94    5.99
   2  -1 -23   29.62    8.09
   2   1 -23   22.11    7.52
   2   1 -22   -1.45    5.07
   2   1 -22   11.58   12.16
   2  -1 -22   -0.32    4.12
   2   1 -22   -4.53    5.86
   2  -1 -22    1.40    4.19
   2   1 -21   79.37    9.70
   2   1 -21  108.92   26.45
   2  -1 -21   75.84    9.68
   2   1 -21   80.38   10.23
   2  -1 -21   98.73   11.18
   2   1 -20    4.45    4.67
   2   1 -20    7.88    9.78
   2  -1 -20    0.08    3.33
   2   1 -20    2.73    3.94
   2   1 -19  186.97   31.34
   2  -1 -19  244.09   27.47
   2  -1 -19  215.07   30.20
   2   1 -18   22.55   12.94
   2   1 -18   22.27    8.27
   2  -1 -18   22.50   10.53
   2  -1 -18   16.30    9.51
   2   1 -17  749.34   43.29
   2  -1 -17  776.80   48.41
   2  -1 -17  774.79   58.50
   2  -1 -16   75.33   15.09
   2  -1 -16   68.85   14.94
   2   1 -16   74.99   14.01
   2  -1 -16   42.08   13.20
   2  -1 -15  225.56   25.25
   2   1 -15  229.04   22.41
   2  -1 -15  229.66   25.05
   2   1 -15  233.46   29.53
   2  -1 -15  249.56   33.45
   2   1 -14   11.94    6.19
   2  -1 -14   16.79   11.27
   2  -1 -14    4.12    7.65
   2   1 -14   11.50    8.95
   2  -1 -14   12.89    6.34
   2   1 -13   17.11   14.34
   2  -1 -13   20.54   13.59
   2  -1 -13   23.17    7.62
   2   1 -13   24.91    7.30
   2   1 -13   24.11   10.37
   2  -1 -13   28.78    9.12
   2   1 -12   15.77   10.67
   2   1 -12   10.80    9.23
   2  -1 -12   11.42    6.36
   2   1 -12   13.44    5.79
   2  -1 -12   13.46    6.94
   2  -1 -12   11.60   12.98
   2   1 -11 1587.47   87.19
   2   1 -11 1690.66   57.09
   2  -1 -11 1568.46   53.37
   2   1 -11 1557.02   71.23
   2   1 -11 1516.30   46.22
   2  -1 -11 1590.14   85.24
   2  -1 -11 1531.94   53.73
   2   1 -10  557.09   31.18
   2   1 -10  511.37   50.25
   2  -1 -10  538.11   29.72
   2   1 -10  543.49   41.46
   2  -1 -10  500.39   47.94
   2   1 -10  535.37   25.83
   2  -1 -10  526.32   29.99
   2   1  -9   29.20    8.53
   2   1  -9   28.68   12.08
   2   1  -9   34.34   18.99
   2  -1  -9   46.67   18.78
   2  -1  -9   43.10    8.83
   2  -1  -9   50.92    9.30
   2   1  -9   48.99    7.95
   2   1  -9   62.95   15.41
   2   1  -8   -1.69   13.42
   2   1  -8    4.90    5.69
   2   1  -8    5.78    8.73
   2   1  -8    6.85    3.95
   2  -1  -8    6.73    4.04
   2   1  -8    4.60    9.48
   2  -1  -8    6.69    5.23
   2  -1  -8   -1.95   11.91
   2   1  -7 2585.24  103.22
   2   1  -7 2974.46   55.00
   2   1  -7 2823.16   76.21
   2  -1  -7 2353.53   94.14
   2   1  -7 2704.54   43.78
   2  -1  -7 2683.93   55.02
   2   1  -7 2769.42   86.63
   2  -1  -7 2565.26   53.67
   2   1  -6  165.94   11.91
  -2   1   6  157.36    8.01
   2  -1  -6  136.61   11.88
   2   1  -6  148.30    9.26
   2   1  -6  131.12   19.56
   2   1  -5  107.36   10.86
  -2   1   5  107.07    6.05
   2   1  -5  117.58    8.83
   2  -1  -5  113.19   10.14
   2   1  -5  113.58    6.81
   2   1  -5  106.22   16.65
   2   1  -4  927.87   28.31
   2   1  -4 1006.41   24.32
   2   1  -4 1044.81   20.68
   2   1  -4  999.72   15.12
   2  -1  -4 1020.42   27.38
   2   1  -4  935.53   40.36
   2   1  -3   55.29    4.93
   2   1  -3   52.63    6.67
   2   1  -3   55.64    3.72
   2  -1  -3   69.95    7.22
   2   1  -3   74.27   10.87
   2   1  -2  329.07   14.67
   2  -1  -2  292.88   13.17
   2   1  -2  306.27    8.77
   2   1  -1  419.26   14.21
   2  -1  -1  430.23   11.89
   2   1  -1  413.75   16.23
  -2  -1   1  425.29    8.52
  -2   1   1  403.91   13.49
   2  -1   0   17.91    2.32
   2  -1   0   17.30    3.98
  -2   1   0   13.61    3.17
   2   1   0   12.98    3.12
   2  -1   1  854.38   24.11
  -2  -1  -1  842.75   21.92
   2  -1   1  801.22   21.98
   2   1   1  761.53   21.12
   2   1   1  792.74   20.83
  -2  -1  -2   24.91    5.30
   2  -1   2   24.93    5.19
   2   1   2   36.25    5.42
   2   1   2   33.86    5.56
   2  -1   2   39.07    5.80
  -2  -1  -3 2946.83   53.76
  -2   1  -3 2781.18   55.65
   2   1   3 2851.16   48.34
   2  -1   3 2869.28   50.03
   2   1   3 2896.83   43.81
  -2   1  -4 1129.54   41.04
  -2  -1  -4 1193.61   38.21
   2   1   4 1142.90   29.12
   2   1   4 1144.08   33.23
  -2  -1  -5  497.62   28.23
  -2   1  -5  534.86   31.41
   2   1   5  567.80   21.60
   2   1   5  566.78   25.72
  -2  -1  -6  790.22   38.26
  -2   1  -6  821.83   42.03
   2   1   6  834.81   32.36
   2   1   6  840.81   27.01
  -2   1  -7  232.14   23.15
  -2   1  -7  265.11   26.10
  -2  -1  -7  274.78   24.60
   2   1   7  251.04   15.37
   2   1   7  241.85   18.39
  -2  -1  -7  238.05   20.64
  -2  -1  -7  235.91   22.51
  -2   1  -8  143.45   19.20
  -2   1  -8  186.43   23.41
  -2  -1  -8  199.01   22.52
  -2  -1  -8  170.92   18.70
   2   1   8  195.45   13.92
   2   1   8  180.49   16.82
  -2  -1  -8  186.62   20.35
  -2  -1  -9 1190.30   56.36
  -2   1  -9 1095.82   51.40
  -2  -1  -9 1215.50   51.66
   2   1   9 1224.46   43.94
  -2  -1  -9 1169.74   49.80
  -2   1 -10  540.61   36.03
  -2  -1 -10  577.63   41.59
  -2   1 -10  587.15   41.05
   2  -1  10  518.66   29.99
   2   1  10  567.21   30.41
  -2  -1 -10  552.69   36.76
  -2  -1 -10  572.59   34.45
  -2   1 -11  182.90   24.94
   2   1  11  189.32   18.26
   2  -1  11  210.54   18.61
  -2  -1 -11  224.26   25.63
  -2  -1 -11  209.76   21.35
  -2   1 -12  219.88   28.30
  -2  -1 -12  278.97   29.03
   2  -1  12  247.13   18.47
   2   1  12  247.33   21.07
  -2  -1 -12  247.46   23.07
  -2   1 -13  179.39   26.86
  -2  -1 -13  187.39   24.66
   2   1  13  183.55   18.06
  -2  -1 -13  167.83   18.41
  -2   1 -14  835.19   57.11
  -2  -1 -14  868.43   54.49
  -2   1 -14  907.60   52.77
  -2   1 -15  517.52   46.80
  -2   1 -15  568.56   43.08
  -2  -1 -15  562.17   45.14
  -2   1 -16   42.80   15.24
  -2   1 -16   71.33   16.72
  -2  -1 -16   58.47   16.32
  -2  -1 -17    0.03    7.09
  -2   1 -17   -4.66    8.22
  -2  -1 -18   15.15    9.58
  -2   1 -18   16.41    9.92
  -2   1 -19  118.25   10.81
  -2  -1 -19  119.22   10.26
  -2  -1 -19  111.28   10.77
  -2   1 -19  127.21   11.02
  -2  -1 -19  145.60   27.29
  -2   1 -19  118.30   22.03
  -2   1 -20  263.86   16.62
  -2  -1 -20  285.07   16.19
  -2   1 -20  230.59   15.15
  -2  -1 -20  185.43   27.58
  -2   1 -20  273.19   32.71
  -2  -1 -20  267.31   34.59
  -2  -1 -20  244.38   15.58
   2   1  20  277.24   15.09
  -2  -1 -20  251.68   16.53
  -2   1 -20  211.61   15.33
  -2   1 -21  184.16   14.87
  -2  -1 -21  170.15   13.69
  -2  -1 -21  152.04   24.17
  -2  -1 -21  226.41   15.05
  -2   1 -21  188.73   14.28
  -2  -1 -21  215.98   31.11
  -2   1 -21  159.11   23.86
   2   1  21  196.11   12.85
  -2  -1 -21  144.72   13.36
  -2  -1 -22  340.27   20.28
  -2  -1 -22  324.02   18.33
  -2  -1 -22  383.16   39.45
  -2   1 -22  327.00   18.69
  -2   1 -22  356.43   20.69
  -2  -1 -22  326.65   19.10
   2  -1  22  437.03   29.15
   2   1  22  390.38   18.20
  -2  -1 -23    8.71    4.83
  -2   1 -23   12.69    5.90
  -2  -1 -23   13.78    5.75
   2   1  23    8.94    5.44
  -2  -1 -23   18.90    7.06
  -2  -1 -24  369.00   19.64
  -2  -1 -24  357.38   19.56
  -2   1 -24  351.25   20.14
   2  -1  24  345.73   26.94
  -2  -1 -25  255.01   16.39
   2  -1  25  282.31   23.40
  -2  -1 -25  261.61   16.89
  -2   1 -25  260.42   17.59
  -2   1 -26    4.57    6.12
   2  -1  26   21.04    9.26
   2   1  26   11.47    9.87
  -2  -1 -26    3.71    4.73
  -2   1 -26    6.83    5.63
  -2   1 -27   14.35    5.59
   2   1  27    8.38    7.96
   2  -1  27   10.31    8.76
  -2   1 -27   11.86    5.51
  -2  -1 -27    4.30    4.90
  -2   1 -28    8.69    4.76
   2   1  28   13.61    8.81
   2  -1  28    1.43    6.09
  -2  -1 -28   12.17    4.40
   2   1  29    8.18    6.96
   2  -1  29    5.09    5.02
  -2   1 -29    8.12    4.29
  -2  -1 -29    7.68    4.60
  -2  -1 -29    1.48    4.00
   2   1  30   41.34    7.52
  -2  -1 -30   44.05    6.19
  -2   1 -30   47.91    6.13
   2   1  31    7.91    3.66
  -2  -1 -31   16.87    3.67
  -2   1 -31   20.32    3.94
  -2   1 -32   34.46    3.65
  -2  -1 -32   40.94    3.90
   2  -2 -32   40.22    4.78
   2  -2 -32   37.62    4.17
   2  -2 -32   44.35    4.41
   2   2 -32   30.70    3.77
   2   2 -32   49.87    6.83
   2  -2 -31   26.77    4.96
  -2   2  31   25.03    5.23
   2   2 -31   25.26    4.22
   2  -2 -31   26.07    4.48
   2   2 -30    7.48    3.31
   2  -2 -30   10.55    4.63
   2   2 -30    2.49    3.55
   2  -2 -29   11.79    4.99
   2  -2 -29   12.16    5.46
  -2   2  29   24.62    8.71
   2   2 -29   10.32    3.98
   2  -2 -28   21.36    6.40
   2  -2 -28   20.35    6.55
   2   2 -28   20.33    5.03
   2   2 -28   12.68    5.21
   2  -2 -27    1.61    4.20
   2  -2 -27    2.38    4.77
   2   2 -27   -8.19    5.94
   2   2 -27   -1.27    3.70
   2  -2 -26    4.73    4.83
   2  -2 -26    8.94    5.60
   2   2 -26   -0.99    5.73
   2   2 -26    4.72    4.92
   2  -2 -25   10.13    6.21
   2   2 -25    4.10    4.41
   2  -2 -25    7.89    4.82
   2  -2 -25    2.69    4.52
   2   2 -25   11.62    5.04
   2   2 -24   24.47    7.67
   2  -2 -24   30.13    7.83
   2   2 -24   25.26    6.98
   2   2 -24   38.32    7.65
   2  -2 -24   21.70    6.68
   2   2 -23    8.35    5.62
   2  -2 -23   10.77    6.21
   2   2 -23    5.16    4.17
   2  -2 -23    5.58    4.62
   2   2 -22  679.49   29.24
   2   2 -22  676.14   27.15
   2   2 -22  603.00   54.34
   2  -2 -22  710.31   28.37
   2   2 -21   20.35    6.99
   2   2 -21   21.72    6.28
   2   2 -21   -1.22   11.73
   2  -2 -21   15.67    5.82
   2   2 -20  142.12   13.25
   2  -2 -20  128.12   20.78
   2   2 -20  118.89   11.14
   2   2 -20  134.17   26.55
   2  -2 -20  114.41   11.42
   2  -2 -19   56.98    9.98
   2  -2 -19   57.85   17.35
   2  -2 -19   59.71   15.38
   2   2 -19   70.07   19.84
   2  -2 -19   45.27    7.39
   2   2 -19   47.29    7.38
   2   2 -18  355.02   42.02
   2  -2 -18  393.20   44.55
   2  -2 -18  395.58   37.66
   2   2 -17   -0.89    7.69
   2  -2 -17   -4.87    4.89
   2  -2 -17   -4.73    8.78
   2   2 -16  109.85   22.33
   2   2 -16  137.62   30.39
   2  -2 -16  125.69   26.70
   2  -2 -16  139.25   21.77
   2   2 -15   16.85   13.38
   2   2 -15   14.61    8.56
   2  -2 -15   19.57    9.50
   2   2 -15    7.72    4.83
   2  -2 -15    9.65   11.29
   2   2 -14   78.13   15.00
   2   2 -14   91.36   24.87
   2   2 -14   76.72   18.39
   2  -2 -14   86.53   16.34
   2  -2 -14  104.30   27.23
   2   2 -14   98.95   13.65
   2   2 -13   30.03   10.32
  -2   2  13   28.27    5.70
   2   2 -13   35.47   12.17
   2   2 -13   29.38   19.90
   2   2 -13   31.15    7.39
   2  -2 -13   29.71   17.42
   2  -2 -13   23.57    8.93
   2   2 -12 1017.54   52.72
   2   2 -12  843.61   70.65
  -2   2  12  974.70   33.12
   2   2 -12 1031.60   47.11
   2   2 -12 1035.45   39.01
   2  -2 -12  988.73   77.24
   2  -2 -12 1072.33   50.84
   2   2 -11   10.72   10.00
  -2   2  11   18.06    4.97
   2   2 -11   12.03    6.68
   2   2 -11    3.21   13.91
   2   2 -11   18.76    8.98
   2  -2 -11   24.27    8.69
   2   2 -11   22.45    6.56
   2  -2 -11   26.71   18.23
   2   2 -10  706.83   34.91
   2   2 -10  595.34   57.02
   2   2 -10  733.99   39.75
  -2   2  10  710.13   26.73
   2   2 -10  735.75   49.03
   2  -2 -10  624.88   58.31
   2   2 -10  649.40   26.91
   2  -2 -10  659.64   36.64
   2   2  -9  316.00   22.28
  -2   2   9  298.29   16.87
   2   2  -9  318.67   24.72
   2   2  -9  310.01   29.94
   2  -2  -9  319.68   24.53
  -2   2   8 3599.71   55.48
   2   2  -8 3682.27   77.24
   2   2  -8 3701.04   94.80
   2   2  -8 3810.44   79.06
   2   2  -8 3800.61   69.79
   2  -2  -8 3612.98   77.72
   2   2  -7  190.00   16.68
  -2   2   7  184.63   12.39
   2   2  -7  212.66   18.22
   2   2  -7  196.09   21.45
   2  -2  -7  193.17   17.57
   2   2  -6 4969.81   79.62
   2   2  -6 5024.77   77.14
   2   2  -6 5169.73   99.51
  -2  -2   5   14.57    2.57
   2   2  -5   10.86    4.52
   2   2  -5   11.60    7.10
   2   2  -5   16.90    5.70
  -2  -2   5   14.78    2.53
   2  -2  -5   11.24    5.25
   2   2  -4  265.09   15.99
   2  -2  -4  221.99   15.71
   2   2  -3  146.10   11.57
   2  -2  -3  119.24   11.33
   2   2  -3  116.71    8.80
   2   2  -2  545.37   21.55
  -2  -2   2  582.77   13.79
   2   2  -2  586.58   19.49
   2  -2  -2  597.78   23.58
  -2   2   2  581.35   22.45
  -2  -2   1    7.35    2.89
  -2   2   1    9.28    3.92
   2   2   0  185.73   13.03
  -2   2   0  154.23   11.62
  -2   2  -1 7372.07   81.77
  -2  -2  -1 7387.79   70.62
   2   2   2 1073.22   33.89
  -2   2  -2 1037.57   24.22
   2  -2   2 1036.08   31.68
  -2  -2  -2 1126.81   30.50
  -2   2  -3 4834.27   56.58
   2  -2   3 4806.87   70.37
   2  -2   3 4846.05   66.58
  -2  -2  -3 4770.90   68.56
  -2   2  -4 9631.09   89.72
   2  -2   4 9359.09  104.72
   2  -2   4 8900.70   94.80
  -2  -2  -4 8837.11  100.77
  -2   2  -5  979.73   42.04
  -2   2  -5 1038.64   34.86
   2  -2   5  984.78   34.12
  -2  -2  -5  968.23   36.58
  -2   2  -6   48.32   12.48
  -2   2  -6   53.11   10.13
  -2  -2  -6   40.17    8.80
  -2   2  -7   31.94   11.34
  -2  -2  -7   28.39    8.85
  -2   2  -8  445.61   36.68
  -2  -2  -8  436.58   30.44
  -2   2  -9   48.46   14.77
  -2  -2  -9   41.12   11.34
  -2   2 -10   63.72   15.79
  -2   2 -10   36.30   11.61
  -2  -2 -10   64.29   13.58
  -2  -2 -10   42.62   14.02
  -2   2 -11 1286.57   67.71
  -2  -2 -11 1169.65   63.48
  -2  -2 -11 1342.09   61.64
  -2   2 -12  257.52   30.47
  -2   2 -12  370.76   36.03
  -2  -2 -12  313.36   32.10
  -2  -2 -12  309.38   32.42
   2  -2  12  230.74   21.82
  -2   2 -13  721.80   49.11
  -2   2 -13  909.79   57.95
   2  -2  13  771.89   37.38
  -2  -2 -13  911.40   53.04
  -2  -2 -13  957.42   56.50
  -2   2 -14  468.86   43.38
  -2  -2 -14  521.05   43.68
  -2   2 -15  116.16   22.62
  -2  -2 -15  147.51   24.74
  -2   2 -16    9.41    7.55
  -2  -2 -16   14.42   11.23
  -2   2 -16   27.25   11.48
  -2   2 -17   -0.79    9.73
  -2   2 -17   11.22    8.44
  -2  -2 -17   11.43   11.15
  -2   2 -18  428.25   46.37
  -2  -2 -18  445.43   45.14
  -2  -2 -18  433.85   44.27
  -2   2 -18  459.02   41.70
  -2   2 -19   57.72    8.74
  -2  -2 -19   61.62    7.65
  -2  -2 -19   52.67   17.51
  -2  -2 -19   33.40   10.77
  -2   2 -19   49.77    7.64
  -2   2 -19   65.00   15.85
  -2  -2 -19   54.07    7.60
  -2  -2 -19   63.69    9.25
   2  -2  19   70.72   11.95
  -2  -2 -20   -0.40    3.85
  -2  -2 -20   -7.62    8.22
  -2   2 -20   -0.16    4.92
  -2  -2 -20    9.86    6.44
  -2  -2 -20   -3.57    5.22
   2  -2  20    6.22    8.03
  -2  -2 -20    4.67    5.60
  -2  -2 -21  332.31   18.40
  -2  -2 -21  363.76   39.40
  -2   2 -21  328.89   18.49
   2  -2  21  368.96   24.87
  -2  -2 -21  315.01   20.02
  -2  -2 -22    5.63    4.62
  -2  -2 -22   -3.20    5.16
  -2   2 -22   -6.81    6.00
   2  -2  22    5.26   10.17
  -2  -2 -22   -8.08    6.18
   2   2  22   12.45    5.18
  -2  -2 -23  116.75   11.05
  -2   2 -23  107.66   11.65
  -2  -2 -23  110.43   11.17
  -2  -2 -23   86.24   11.22
   2  -2  23  118.07   15.73
   2   2  23  122.94   11.06
  -2  -2 -24   46.95    7.74
  -2   2 -24   44.39    7.85
  -2  -2 -24   43.16    7.49
  -2  -2 -24   31.49    6.86
   2  -2  24   55.02   12.84
   2   2  24   44.95    7.46
  -2   2 -24   57.19    9.14
  -2  -2 -25   54.12    7.78
  -2   2 -25   70.63    9.92
  -2  -2 -25   57.57    8.51
   2  -2  25   56.90   11.80
  -2   2 -25   76.20   10.26
   2   2  25   53.74    7.09
  -2  -2 -26    3.78    4.03
  -2  -2 -26    7.47    5.11
   2   2  26    3.61    3.50
  -2   2 -26    7.39    5.47
   2  -2  26   14.19    8.12
  -2  -2 -27   -3.34    4.29
  -2   2 -27    0.04    4.63
   2   2  27    6.22    7.69
  -2  -2 -28   23.32    5.36
  -2   2 -28   28.00    6.24
   2   2  28   24.06    9.91
  -2  -2 -29    5.22    3.59
  -2   2 -29   14.39    4.97
   2   2  29   15.37    7.69
  -2  -2 -30    1.26    2.66
  -2   2 -30   -0.37    3.43
  -2  -2 -30    1.81    3.37
   2   2  30    2.07    5.38
  -2   2 -31   50.58    5.10
  -2   2 -31   40.46    4.66
  -2  -2 -31   48.38    4.98
   2   2  31   38.51    6.18
  -2  -2 -32    7.43    2.17
  -2   2 -32   14.73    3.77
   2  -3 -32    1.02    2.20
   2  -3 -32    2.13    1.80
   2   3 -32    3.25    3.72
   2  -3 -31   25.43    4.52
  -2   3  31   18.39    4.58
   2   3 -31   20.25    3.56
   2  -3 -31   24.12    4.09
   2   3 -30   27.27    4.19
   2  -3 -30   26.78    5.41
   2  -3 -30   33.47    5.86
  -2   3  30   23.51    6.53
   2   3 -30   27.24    4.66
   2   3 -29    2.87    3.52
   2  -3 -29   -2.59    3.80
   2  -3 -29    1.34    3.83
   2   3 -29   -3.12    4.74
   2  -3 -28   56.15    8.98
   2  -3 -28   63.86    9.22
   2   3 -28   60.53    8.22
   2  -3 -27    5.91    4.81
   2  -3 -27    8.03    5.44
   2   3 -27   -6.87    5.74
   2  -3 -26   66.77   10.18
   2  -3 -26   75.45    9.73
   2   3 -26   71.68    9.25
   2  -3 -25   71.11   10.07
   2   3 -25   65.83    9.46
   2  -3 -25   59.17    9.85
   2  -3 -24   19.25    7.27
   2   3 -24   15.22    6.55
   2   3 -24   17.08    6.67
   2  -3 -24   15.57    6.43
   2   3 -24   14.04    4.78
   2   3 -23  112.46   11.94
   2   3 -23  134.22   12.79
   2  -3 -23  112.36   12.89
   2   3 -22  143.75   13.39
   2   3 -22  150.42   13.68
   2  -3 -22  138.08   13.28
   2   3 -21  224.71   17.22
   2  -3 -21  223.62   28.82
   2   3 -21  205.26   15.62
   2   3 -21  187.20   29.25
   2  -3 -21  215.29   15.84
   2   3 -21  208.87   15.48
   2   3 -20  261.43   18.27
   2  -3 -20  287.79   34.05
   2   3 -20  284.15   17.70
   2   3 -20  302.68   37.22
   2   3 -20  291.06   17.51
   2  -3 -20  275.28   17.72
   2  -3 -19    8.52    6.17
   2   3 -19    5.36    4.27
   2  -3 -19   10.37    8.18
   2   3 -19   17.60   11.78
   2  -3 -19   13.04    5.24
   2   3 -19    7.92    5.04
   2   3 -19    7.79    4.45
   2   3 -18  524.41   48.22
   2   3 -18  625.95   63.78
   2  -3 -18  674.68   64.23
   2  -3 -18  662.24   51.50
   2   3 -17  177.52   36.50
   2   3 -17  164.94   26.93
   2  -3 -17  161.01   24.74
   2  -3 -17  164.46   34.45
   2   3 -16    9.85   13.59
   2   3 -16   13.73   10.66
   2  -3 -16    9.35    8.26
   2  -3 -16   15.67   13.62
   2   3 -15   61.84   26.36
   2   3 -15   77.31   17.45
   2   3 -15   64.46   13.60
   2  -3 -15  103.21   19.19
   2  -3 -15   95.73   28.32
   2   3 -14   33.67   21.36
   2   3 -14   20.31    8.56
   2   3 -14   34.56   11.58
   2  -3 -14   16.26    8.97
   2  -3 -14   -0.06   11.14
   2   3 -13   55.25   13.72
   2   3 -13   55.46   12.97
   2   3 -13   37.82   22.06
   2   3 -13   70.91   10.57
   2  -3 -13   70.16   15.34
   2  -3 -13   71.59   26.03
   2   3 -12  617.13   36.97
   2   3 -12  563.44   38.73
   2   3 -12  592.76   64.99
   2   3 -12  575.89   50.97
   2   3 -12  648.65   29.03
   2  -3 -12  709.62   45.32
   2  -3 -12  621.67   64.32
   2   3 -11 1550.46   75.32
   2   3 -11 1467.34   58.78
   2   3 -11 1553.59   55.40
   2  -3 -11 1574.93   64.77
   2   3 -10 1508.89   55.67
   2   3 -10 1595.62   61.61
   2   3 -10 1547.92   73.05
   2   3 -10 1573.12   53.39
   2  -3 -10 1639.08   63.52
   2   3  -9  309.48   31.33
   2   3  -9  295.30   26.35
   2   3  -9  281.84   22.91
   2  -3  -9  310.93   26.97
   2   3  -8 1970.21   63.41
   2   3  -8 1904.14   55.44
   2   3  -8 2056.33   74.25
   2  -3  -8 2007.67   64.50
   2   3  -7 2131.66   55.21
   2   3  -7 2226.51   73.55
   2   3  -7 2139.02   60.97
   2  -3  -7 2042.97   61.91
   2   3  -6  154.25   14.24
   2   3  -6  142.74   14.71
   2   3  -6  147.93   19.40
  -2  -3   6  142.30    9.62
   2  -3  -6  155.85   16.72
  -2  -3   6  162.21    9.75
   2   3  -5  150.52   13.54
   2   3  -5  170.37   20.33
   2  -3  -5  127.88   14.89
   2   3  -4   35.03   10.36
   2   3  -4   30.12    6.74
   2  -3  -4   40.24    8.57
   2   3  -4   42.57    7.44
   2   3  -3 1753.24   57.97
   2   3  -3 1627.58   41.50
   2  -3  -3 1592.07   46.44
  -2   3   3 1626.58   46.64
   2  -3  -2  570.37   27.12
  -2  -3   2  557.30   18.71
  -2   3   2  570.83   27.40
   2   3  -2  580.41   24.83
  -2   3   1 8757.84  105.02
  -2  -3   1 8550.24   80.40
   2   3  -1 8741.63   97.27
  -2   3   0  358.55   21.96
  -2  -3   0  388.36   19.06
   2   3   1  567.29   28.11
  -2  -3  -1  591.81   25.53
  -2   3  -1  590.14   28.02
  -2   3  -2  768.54   28.34
   2   3   2  788.74   33.91
  -2   3  -2  735.69   32.13
  -2  -3  -2  722.00   30.17
   2   3   3 1918.06   53.84
   2  -3   3 1885.88   50.44
  -2   3  -3 1939.60   45.32
  -2  -3  -3 1758.86   47.71
  -2   3  -4    5.87    4.10
   2  -3   4    5.64    4.87
   2   3   4    4.87    5.56
  -2   3  -4    2.29    1.44
   2  -3   4    8.49    5.02
  -2  -3  -4    7.57    5.75
   2  -3   5   22.32    6.85
  -2   3  -5   22.15    6.86
   2   3   5   24.82    8.04
  -2   3  -5   21.30    3.63
  -2  -3  -5   15.99    6.05
   2  -3   5   16.00    5.66
  -2   3  -6  518.32   27.74
  -2   3  -6  521.52   34.91
   2   3   6  532.16   31.42
  -2  -3  -6  465.67   29.06
   2  -3   6  490.48   26.19
   2   3   7 1132.89   48.09
  -2   3  -7 1110.78   56.23
  -2   3  -7 1244.72   46.42
  -2  -3  -7 1157.42   48.21
  -2   3  -8  194.12   26.59
  -2   3  -8  208.83   21.43
   2   3   8  215.36   22.12
  -2  -3  -8  205.37   22.02
  -2   3  -9  329.35   35.37
   2   3   9  343.01   29.29
  -2  -3  -9  343.31   29.54
   2   3  10  478.18   35.65
  -2   3 -10  521.26   44.39
  -2  -3 -10  482.48   36.39
   2   3  11   49.68   12.29
  -2   3 -11   70.20   18.42
  -2  -3 -11   62.04   14.61
  -2   3 -12   94.77   23.18
  -2   3 -12  146.54   25.49
   2   3  12  117.16   19.37
  -2  -3 -12  142.22   26.46
  -2  -3 -12  177.43   24.66
  -2   3 -13  660.34   52.86
   2   3  13  626.41   44.95
  -2   3 -13  631.06   50.12
  -2  -3 -13  723.85   50.85
  -2  -3 -13  571.95   51.01
   2   3  14   12.99    8.61
  -2   3 -14    9.69    9.61
  -2  -3 -14   -0.34    7.68
  -2   3 -15   20.05   11.46
   2   3  15   29.63   10.80
  -2  -3 -15   22.94    6.39
  -2  -3 -15   30.93   13.22
  -2   3 -16   -0.98    7.92
   2   3  16   -6.50    5.90
  -2  -3 -16    4.62    8.35
  -2  -3 -16  -19.43   10.66
  -2   3 -17  535.82   50.35
  -2   3 -17  464.77   41.28
  -2  -3 -17  537.93   50.32
  -2  -3 -17  567.02   50.91
  -2   3 -17  579.98   43.84
  -2  -3 -18   46.10    9.86
  -2   3 -18   60.24   19.59
  -2  -3 -18   42.46    7.39
  -2   3 -18   42.40    8.10
  -2   3 -18   34.48    6.72
  -2  -3 -18   64.18   18.74
  -2   3 -18   31.68   11.40
  -2  -3 -19  186.86   15.82
  -2  -3 -19  221.57   33.54
  -2   3 -19  193.40   14.79
  -2   3 -19  211.91   31.82
  -2  -3 -19  208.45   14.70
  -2   3 -19  226.13   15.71
  -2  -3 -20   63.53    8.28
  -2  -3 -20   64.19   18.72
  -2   3 -20   53.84    8.33
  -2   3 -20   66.65    9.82
  -2  -3 -20   51.36    8.52
  -2  -3 -20   68.86   10.89
  -2  -3 -21   -6.67    4.81
  -2   3 -21   -4.48    5.65
  -2  -3 -21    4.79    6.16
  -2   3 -21    4.29    5.79
  -2  -3 -21    0.02    4.96
  -2  -3 -21    7.05    6.30
  -2  -3 -22   21.15    6.16
  -2   3 -22    9.93    4.84
  -2   3 -22   26.08    7.12
  -2  -3 -22   19.21    6.79
  -2  -3 -23    5.88    4.25
  -2  -3 -23    8.07    4.64
  -2   3 -23   11.90    5.91
   2   3  23   13.90    5.16
  -2  -3 -23    5.08    4.76
  -2  -3 -24   -3.66    4.67
  -2  -3 -24    9.57    4.47
   2   3  24   10.29    5.17
  -2   3 -24   12.35    5.92
  -2  -3 -24    2.41    4.60
  -2  -3 -25    9.23    4.02
  -2  -3 -25    9.49    4.87
   2   3  25    9.97    4.29
  -2   3 -25   17.21    6.54
  -2  -3 -26    1.48    3.83
  -2  -3 -26   -2.14    4.17
  -2   3 -26    2.14    4.94
   2   3  26   -2.96    3.65
  -2  -3 -27   81.92    8.07
  -2  -3 -27  109.38    9.98
   2   3  27   87.46    7.31
  -2   3 -27  101.18   10.50
  -2  -3 -28    2.03    3.41
   2   3  28    5.60    7.08
  -2   3 -28   14.17    5.43
  -2  -3 -29   28.22    5.36
  -2   3 -29   41.39    6.35
   2   3  29   18.75    7.37
  -2   3 -30    3.35    3.33
  -2  -3 -30    0.75    2.41
   2   3  30    0.70    5.06
  -2   3 -30    2.18    2.89
   2  -3  30    3.42    2.05
  -2  -3 -30    4.28    3.48
  -2   3 -31   17.07    3.17
   2   3  31   20.31    4.90
  -2   3 -31   24.09    5.31
  -2  -3 -31   17.71    3.21
   2  -4 -32   -0.85    1.61
   2   4 -32   -4.04    3.03
   2  -4 -31    4.75    2.65
   2   4 -31    7.17    4.37
  -2   4  31   -3.23    4.26
   2  -4 -30    5.51    3.09
   2   4 -30   -1.07    2.31
   2  -4 -30    4.65    3.27
   2   4 -30    8.90    5.80
  -2   4  30    1.26    5.32
   2  -4 -29   26.47    5.53
   2   4 -29   25.52    4.74
   2  -4 -29   41.27    6.68
   2   4 -29   27.83    5.14
   2  -4 -28   12.94    4.94
   2   4 -28    9.79    4.39
   2  -4 -28    7.07    4.81
   2   4 -28    1.32    4.22
   2  -4 -27   26.86    7.20
   2   4 -27   28.50    6.43
   2  -4 -27   26.79    7.33
   2   4 -27   25.73    6.65
   2   4 -26   58.49    8.81
   2  -4 -26   70.10    9.90
   2   4 -26   75.76    9.49
   2  -4 -26   63.25    9.75
   2  -4 -25   73.00   10.12
   2   4 -25   53.27    8.77
   2  -4 -25   52.88    9.31
   2   4 -24   95.36   10.87
   2  -4 -24  105.75   12.23
   2  -4 -23   17.69    6.16
   2   4 -23   15.46    6.22
   2   4 -23   29.38    7.12
   2   4 -22    0.01    5.25
   2  -4 -22    7.62    5.97
   2   4 -22    4.54    4.71
   2  -4 -21  398.54   21.31
   2   4 -21  365.81   20.81
   2   4 -21  304.55   19.80
   2  -4 -21  355.29   37.77
   2   4 -20   29.01    6.35
   2  -4 -20   30.70    8.43
   2   4 -20   16.62    6.73
   2  -4 -20   31.15    7.33
   2  -4 -20   38.63   14.12
   2  -4 -19  671.13   26.02
   2   4 -19  556.55   24.58
   2  -4 -19  693.30   55.73
   2  -4 -19  712.58   64.90
   2   4 -19  592.73   25.92
   2   4 -19  565.14   25.66
   2   4 -19  533.93   58.06
   2  -4 -19  658.52   31.18
   2  -4 -19  572.80   27.06
   2   4 -18   97.79   10.10
   2  -4 -18  123.29   10.42
   2   4 -18  132.55   12.22
   2   4 -18   84.85    9.81
   2  -4 -18  110.44   28.61
   2  -4 -18  140.33   25.37
   2   4 -18  113.85   30.44
   2  -4 -18  137.76   13.27
   2  -4 -18  124.47   13.90
  -2   4  18  128.28   10.37
   2   4 -17  227.70   29.21
   2   4 -17  233.32   44.58
   2  -4 -17  271.91   34.84
   2  -4 -17  196.97   39.38
   2   4 -16  468.59   64.57
   2   4 -16  503.44   42.61
   2  -4 -16  679.32   76.40
   2  -4 -16  715.41   54.54
   2   4 -15   37.13   21.61
   2   4 -15   24.17   11.10
   2  -4 -15   29.66   21.05
   2  -4 -15   16.79    9.45
   2   4 -14 1732.78  120.42
   2   4 -14 1692.50   73.23
   2  -4 -14 1767.13  120.93
   2  -4 -14 1956.44   86.06
   2   4 -13  633.42   42.91
   2   4 -13  767.36   78.26
   2   4 -13  716.06   58.30
   2   4 -13  670.61   39.77
   2  -4 -13  795.67   53.18
   2   4 -12   65.78   20.21
   2   4 -12   63.39   11.98
   2   4 -12   58.01   12.55
   2   4 -12   72.81   15.39
   2  -4 -12   56.60   14.45
   2   4 -11 1241.00   54.15
   2   4 -11 1357.29   73.21
   2   4 -11 1307.47   63.26
   2  -4 -11 1377.59   66.31
   2   4 -10    7.99    6.89
   2   4 -10    6.14    9.11
   2   4 -10    7.19    3.88
   2  -4 -10   12.99    7.87
   2   4  -9 1879.14   59.78
   2   4  -9 1901.55   70.39
   2   4  -9 1936.06   80.55
   2  -4  -9 1981.22   73.09
   2   4  -8   26.50    8.86
   2   4  -8   13.24    9.38
   2   4  -8   20.00    7.22
   2  -4  -8   24.82    9.41
  -2  -4   8   16.59    3.98
   2   4  -7  408.21   25.22
   2   4  -7  413.86   28.93
  -2  -4   7  399.11   19.48
   2   4  -7  431.78   35.86
  -2  -4   7  362.34   17.57
   2  -4  -7  381.28   29.90
   2   4  -6  138.55   20.65
   2   4  -6  121.42   13.75
  -2  -4   6  128.01   11.78
   2   4  -5  114.45   18.52
   2   4  -5  112.75   13.70
   2  -4  -5  107.20   15.19
   2   4  -4 2349.22   77.75
  -2   4   4 2270.37   65.81
   2   4  -4 2333.86   60.96
   2  -4  -4 2245.31   64.51
   2   4  -3  719.96   42.71
   2   4  -3  653.70   31.72
   2  -4  -3  635.57   33.22
  -2   4   3  619.15   33.69
   2   4  -2  787.68   34.50
  -2   4   2  766.76   36.56
   2   4  -1 2431.68   61.16
  -2  -4   1 2350.29   50.17
  -2   4   1 2435.90   65.39
  -2   4   0  987.77   41.81
  -2  -4   0  957.51   34.40
   2   4   0  945.60   39.99
  -2  -4  -1  864.94   35.34
  -2   4  -1  867.72   39.62
  -2   4  -2  384.72   27.16
  -2  -4  -2  404.26   25.87
   2  -4   3   10.22    6.42
  -2   4  -3    9.91    5.88
   2   4   3   13.65    7.06
  -2   4  -3   14.01    7.61
  -2  -4  -3   14.79    6.54
   2  -4   4    6.72    5.73
  -2   4  -4   11.14    6.21
   2   4   4   16.37    7.88
   2  -4   4   19.61    6.58
  -2  -4  -4   20.32    7.89
   2   4   5  566.74   35.59
   2  -4   5  540.82   31.11
  -2   4  -5  549.94   30.26
   2  -4   5  591.98   30.56
  -2  -4  -5  570.81   35.40
  -2   4  -6 1962.82   59.08
   2  -4   6 1966.69   60.99
   2   4   6 2052.77   68.04
  -2  -4  -6 2160.03   71.83
   2  -4   6 2229.61   59.43
  -2   4  -7 1502.47   66.42
  -2   4  -7 1507.49   53.69
   2   4   7 1439.71   58.29
  -2   4  -7 1405.10   30.78
  -2  -4  -7 1525.52   62.62
   2  -4   7 1476.41   49.84
  -2   4  -8  122.65   10.68
  -2   4  -8  131.86   17.59
   2   4   8  134.77   19.48
  -2   4  -8  137.90   23.37
   2  -4   8  147.87   17.02
  -2  -4  -8  138.55   20.51
  -2   4  -9  381.86   38.05
  -2   4  -9  360.98   20.90
  -2   4  -9  416.49   32.66
   2   4   9  390.06   32.25
  -2  -4  -9  396.55   36.00
   2   4  10  774.08   46.65
  -2   4 -10  842.45   58.56
  -2  -4 -10  760.56   50.39
   2   4  11  147.23   21.18
  -2   4 -11  146.11   26.41
  -2  -4 -11  173.51   25.68
   2   4  12  329.68   32.35
  -2   4 -12  349.42   41.35
  -2  -4 -12  399.82   39.75
  -2   4 -13   20.26   12.58
   2   4  13    9.76    7.50
  -2   4 -13   -7.63    9.32
  -2  -4 -13  -12.59   11.60
  -2  -4 -13    9.21    6.89
   2   4  14   30.80   10.97
  -2   4 -14   41.40   14.47
  -2   4 -14   38.44   15.97
  -2  -4 -14   57.53   16.04
   2   4  15  139.89   22.73
  -2   4 -15  131.05   25.04
  -2  -4 -15  159.09   27.98
  -2   4 -16  308.91   37.39
   2   4  16  261.66   29.28
  -2  -4 -16  345.55   41.17
  -2  -4 -17   73.38   12.41
  -2  -4 -17   42.56    8.84
  -2  -4 -17   67.72   19.49
  -2   4 -17   65.36   18.95
  -2   4 -17   50.60    8.33
  -2  -4 -17   42.09    7.27
  -2  -4 -18  215.09   34.08
  -2  -4 -18  248.98   20.05
  -2   4 -18  214.54   31.52
  -2   4 -18  222.19   16.57
  -2  -4 -18  213.85   14.29
  -2  -4 -19   25.32   12.40
  -2  -4 -19    4.32    5.88
  -2   4 -19    9.91    6.20
  -2  -4 -19   14.17    6.10
  -2  -4 -20   53.83   10.43
  -2   4 -20   31.07    8.18
  -2  -4 -20   31.05    6.81
  -2   4 -20   50.97    8.28
  -2  -4 -21    0.43    5.96
  -2  -4 -21   -1.38    4.09
  -2   4 -21    8.02    6.28
  -2   4 -21   -6.65    5.10
  -2  -4 -21   10.55    4.97
  -2  -4 -22   30.18    6.34
  -2  -4 -22   24.20    8.15
  -2   4 -22   21.00    6.99
  -2  -4 -22   17.49    6.27
  -2  -4 -23   24.10    6.33
  -2   4 -23   15.83    6.04
  -2  -4 -23    7.80    5.95
  -2  -4 -24   54.62    7.70
  -2  -4 -24   44.02    6.93
  -2   4 -24   51.32    8.76
   2   4  24   45.37    7.51
  -2  -4 -24   25.50    6.84
  -2  -4 -25    9.12    4.31
  -2  -4 -25   15.02    4.73
   2   4  25    6.94    4.28
  -2   4 -25   19.64    6.66
  -2  -4 -26    4.63    3.55
  -2  -4 -26   -0.40    4.04
   2   4  26    2.38    4.02
  -2   4 -26    1.62    4.82
  -2  -4 -27    1.80    2.57
   2   4  27   -2.46    3.55
  -2   4 -27    3.95    4.30
  -2  -4 -27   -2.23    4.03
  -2   4 -28   34.75    6.69
  -2  -4 -28   31.05    5.14
   2   4  28   20.55    3.36
  -2   4 -28   25.65    5.69
   2   4  28   28.28    8.60
  -2   4 -29    9.64    4.31
  -2  -4 -29    6.77    3.12
  -2   4 -29    6.02    3.34
  -2   4 -29   12.69    6.38
   2   4  29    4.41    6.07
  -2   4 -30    1.91    2.74
  -2   4 -30    3.51    4.02
   2   4  30    3.88    5.00
  -2  -4 -30    0.87    1.94
  -2   4 -31    6.15    3.39
  -2  -4 -31    3.87    1.87
   2  -5 -31   22.21    3.19
   2   5 -31   10.21    3.53
  -2   5  31   12.71    3.43
   2  -5 -30    1.14    2.45
   2   5 -30    3.01    4.36
   2   5 -30   -1.30    3.45
   2  -5 -29   37.28    5.29
   2   5 -29   40.86    5.09
   2  -5 -29   31.85    5.43
   2   5 -28   -3.50    3.44
   2  -5 -28    1.20    3.40
   2  -5 -28   -0.27    3.70
   2   5 -28    2.56    7.52
   2  -5 -27   -1.63    3.96
   2   5 -27    3.70    4.06
   2  -5 -27    8.24    5.15
  -2   5  27    2.37    2.81
   2   5 -27    9.64    8.14
   2   5 -26   40.92    7.93
   2  -5 -26   47.81    9.06
   2   5 -26   50.90   12.66
   2   5 -26   32.48    7.32
   2  -5 -26   38.54    7.96
   2  -5 -25  456.89   21.97
   2   5 -25  403.37   21.57
   2  -5 -25  395.84   21.76
   2   5 -25  396.31   20.45
   2   5 -24    9.45    5.72
   2   5 -24    1.62    5.06
   2  -5 -24    2.52    4.80
   2   5 -24    4.82    5.60
   2   5 -23  152.49   14.87
   2   5 -23  179.45   15.67
   2   5 -23  144.75   13.64
   2  -5 -23  146.67   13.75
   2   5 -22   -4.06    5.19
   2   5 -22    0.36    5.35
   2   5 -22   -4.27    6.24
   2  -5 -22   -0.60    4.69
   2  -5 -21   30.65    7.32
   2   5 -21   25.16    7.09
   2   5 -21   42.52    9.23
   2   5 -20    5.21    4.92
   2  -5 -20    2.93    3.84
   2   5 -20   -6.94    7.05
   2  -5 -20    1.63    6.60
  -2   5  19  193.78   14.64
   2   5 -19  215.67   17.99
   2  -5 -19  199.81   30.80
   2  -5 -19  225.25   18.88
   2  -5 -19  200.86   17.58
   2  -5 -19  186.89   15.01
   2   5 -19  178.14   14.99
   2  -5 -18   -0.35    4.62
   2   5 -18   -4.74    6.20
  -2   5  18    7.48    4.30
   2   5 -18   -2.31    6.11
   2  -5 -18    2.93    6.00
   2  -5 -18    5.62    4.97
   2  -5 -18    1.05    4.75
   2   5 -17   57.88    8.82
   2   5 -17   38.25    8.66
   2  -5 -17   67.89   19.40
   2  -5 -17   79.62   28.83
  -2   5  17   54.58    7.64
   2   5 -17   38.58   22.07
   2  -5 -17   50.02    8.50
   2  -5 -17   60.35   10.00
   2  -5 -16  -23.04   18.71
   2  -5 -16    1.30    5.22
   2  -5 -16    8.39    4.75
   2   5 -16    7.59    5.62
   2   5 -16   -0.51   15.18
   2   5 -15  914.52   95.07
   2  -5 -15 1014.64   96.64
   2  -5 -15 1151.64   71.31
   2   5 -14   20.41   25.61
   2   5 -14   13.56   13.86
   2  -5 -14   18.21   11.93
   2   5 -13 2248.37   87.77
   2   5 -13 2169.37  104.14
   2  -5 -13 2286.16   95.65
   2   5 -12   31.04   12.54
   2   5 -12   32.85   16.29
   2  -5 -12   47.24   14.90
   2   5 -11    0.53    8.12
   2   5 -11   10.86    5.42
   2   5 -11    0.09    8.22
   2  -5 -11    7.02    7.73
   2   5 -10  267.17   30.51
   2   5 -10  275.68   24.76
   2   5 -10  301.55   35.59
   2  -5 -10  304.14   32.54
   2   5  -9   66.23   12.31
   2   5  -9   63.58   17.55
   2   5  -9   51.25   13.47
   2  -5  -9   60.21   14.29
  -2  -5   8  150.05   13.20
   2   5  -8  159.03   24.03
   2   5  -8  160.99   20.73
  -2  -5   8  158.63   12.65
   2  -5  -8  176.06   23.55
  -2  -5   7  171.31   15.24
   2   5  -7  182.01   26.09
   2  -5  -7  198.53   24.53
  -2  -5   7  224.54   16.47
   2   5  -6  153.43   24.03
  -2   5   6  145.27   20.14
   2  -5  -6  140.19   19.53
   2   5  -5 5141.65  129.53
   2   5  -5 5302.62  107.03
   2  -5  -5 5004.98  110.93
  -2   5   5 5051.95  114.28
   2   5  -4  132.84   20.59
   2   5  -4  117.61   15.99
   2  -5  -4  117.12   17.33
  -2   5   4   99.59   15.77
   2   5  -3 5454.97  131.69
   2   5  -3 5506.36  106.88
  -2   5   3 5199.70  110.60
  -2   5   2   14.42    7.85
   2   5  -2   18.57    6.67
  -2  -5   1  113.92   13.04
  -2   5   1  105.63   16.12
   2   5  -1  110.40   15.62
   2   5   0    4.30    5.17
  -2  -5   0    1.66    4.07
  -2   5   0    3.50    5.09
  -2  -5  -1  725.39   36.34
  -2   5  -1  758.11   42.18
   2   5   1  714.59   40.72
  -2   5  -2  212.91   22.08
  -2   5  -2  225.86   23.96
  -2  -5  -2  236.53   22.12
   2  -5   3  237.20   23.66
  -2   5  -3  240.36   23.19
  -2  -5  -3  224.61   22.85
  -2   5  -3  234.86   25.13
  -2   5  -4    7.25    6.06
   2  -5   4    6.50    5.71
  -2  -5  -4   11.48    6.44
   2  -5   5 1772.75   62.76
  -2   5  -5 1814.67   62.97
   2  -5   5 1979.10   62.85
  -2  -5  -5 1801.51   68.26
   2  -5   6  119.13   16.80
  -2   5  -6  115.97   16.27
  -2  -5  -6  125.40   19.24
   2  -5   6  146.97   17.40
  -2   5  -7  996.84   47.97
   2  -5   7  996.04   48.34
   2  -5   7 1147.72   47.94
  -2  -5  -7 1128.00   58.03
  -2   5  -8   22.91    9.64
  -2   5  -8   16.55   12.18
   2   5   8   23.22   11.15
  -2  -5  -8   36.01   12.04
   2  -5   8   24.76    8.36
  -2   5  -9    3.41    5.90
   2   5   9    9.88    7.06
  -2   5  -9   12.67   10.15
  -2  -5  -9    7.42    7.70
  -2   5 -10   15.42   11.00
   2   5  10    1.68    5.87
  -2  -5 -10    3.50    5.41
   2   5  11 1127.06   61.70
  -2   5 -11 1219.35   76.68
  -2  -5 -11 1197.38   68.37
   2   5  12   21.23    9.68
  -2   5 -12   17.65   11.73
  -2  -5 -12   41.27   13.72
  -2   5 -13   43.71   14.93
   2   5  13   57.17   14.38
  -2  -5 -13   64.21   18.33
  -2   5 -14   -4.37    7.95
   2   5  14  -12.36    8.04
  -2  -5 -14   13.10    7.96
   2   5  15    8.42    3.94
   2   5  15    6.70    6.23
  -2   5 -15   -2.20    7.18
  -2  -5 -15    3.82    4.46
  -2  -5 -16   20.70    7.94
  -2  -5 -16   42.81   14.38
   2   5  16   31.73    6.40
  -2   5 -16   53.38   15.96
  -2  -5 -16   28.93    5.53
  -2   5 -16   14.06    6.04
  -2  -5 -17   45.45   10.93
  -2  -5 -17   26.06    8.31
   2   5  17   37.05    6.88
  -2   5 -17   20.65    6.67
  -2  -5 -17   30.44    6.23
  -2  -5 -17   38.49   15.39
  -2  -5 -18   26.16    9.98
  -2  -5 -18   16.76    7.11
   2   5  18   25.48    4.95
  -2   5 -18   14.04    6.06
  -2  -5 -18   26.21    6.65
  -2  -5 -18    8.68    8.37
  -2   5 -19    2.26    5.66
  -2  -5 -19    5.30    4.45
  -2  -5 -19    9.75    6.91
  -2  -5 -19  -10.37    8.83
  -2   5 -20   26.61    7.95
  -2  -5 -20   31.73    8.96
  -2   5 -20   32.42    8.51
  -2  -5 -20   33.76    6.83
  -2   5 -21   79.28   10.87
  -2  -5 -21   82.29   10.29
  -2   5 -21  106.68   12.71
  -2  -5 -21  102.08   13.01
  -2  -5 -22   39.78    8.77
  -2   5 -22   25.97    6.94
  -2  -5 -22   41.11    6.33
  -2   5 -22   43.82    8.81
  -2  -5 -22   29.60    6.66
   2   5  22   24.29    5.35
  -2  -5 -23    8.19    4.47
  -2  -5 -23    6.60    5.24
  -2   5 -23    3.53    5.11
  -2   5 -23   -0.45    4.47
  -2  -5 -24   -4.43    4.72
  -2   5 -24   -2.51    5.89
  -2  -5 -24    0.63    4.56
  -2  -5 -24   -1.64    3.63
   2   5  25    2.94    5.54
  -2   5 -25    5.17    4.69
  -2  -5 -25    6.75    4.22
  -2   5 -25   11.94    6.58
  -2   5 -26   14.00    8.75
  -2   5 -26   -6.01    5.59
   2   5  26   -3.51    4.39
  -2  -5 -26   -2.19    4.14
  -2   5 -26    4.49    5.65
   2   5  27   -1.21    2.94
  -2  -5 -27   -0.16    3.44
  -2   5 -27    3.26    4.76
   2   5  28   -3.32    6.04
  -2   5 -28   -1.28    5.09
   2   5  28    2.70    2.22
  -2  -5 -28   -0.79    2.60
  -2   5 -28    1.15    3.83
  -2   5 -29    3.66    2.92
  -2  -5 -29    8.32    2.77
   2   5  29    7.14    5.41
  -2   5 -29    7.36    4.95
   2   5  30    2.71    3.81
  -2   5 -30   -0.30    3.59
  -2   5 -30   -0.44    1.96
   2   6 -30   -1.13    2.65
   2  -6 -30    4.56    2.09
  -2   6  30    8.01    4.14
   2   6 -30   -0.39    3.49
   2  -6 -29   -0.67    1.68
   2  -6 -29    0.32    2.43
   2   6 -29    0.05    2.47
   2  -6 -28    1.00    2.44
   2   6 -28   -7.45    3.90
   2  -6 -28   -5.40    3.84
   2   6 -28   -3.75    3.84
   2   6 -28   -1.43    5.76
   2   6 -27   94.03   12.84
   2  -6 -27  105.90    9.37
   2  -6 -27   76.58    7.68
   2   6 -27   91.26    9.04
  -2   6  27   77.59    6.79
   2   6 -27   59.64    6.65
   2  -6 -26   74.15    8.41
   2   6 -26   70.79    8.83
   2   6 -26   80.16   13.67
   2  -6 -26   63.50    8.72
   2   6 -26   56.68    7.71
   2  -6 -25   79.37    9.34
   2   6 -25   75.22    9.63
   2   6 -25   89.30   15.06
   2  -6 -25   74.09    9.63
   2   6 -25   87.05   10.49
   2   6 -24  206.28   16.17
   2   6 -24  227.78   22.03
   2  -6 -24  204.14   15.45
   2   6 -24  203.42   16.84
   2   6 -23    9.83    5.79
   2   6 -23    7.62    9.65
   2  -6 -23    9.69    5.97
   2   6 -23    8.52    6.11
   2   6 -22   28.56    7.32
   2   6 -22   28.99   11.06
   2  -6 -22   20.30    6.03
   2   6 -22   14.81    5.56
   2   6 -22   32.20    8.21
   2   6 -21   34.64    8.59
   2   6 -21   32.13    7.48
   2   6 -21   26.26   10.58
   2  -6 -21   50.40    8.45
   2   6 -21   36.84    7.75
   2  -6 -21   42.81   10.00
   2   6 -20   16.12    6.88
   2   6 -20   16.69    8.08
   2   6 -20   12.42    6.01
   2  -6 -20   18.39    6.27
   2   6 -20   18.28    6.63
   2  -6 -20   16.62    7.49
   2   6 -19   68.96   11.10
   2   6 -19   69.31   14.23
   2  -6 -19   95.57   21.33
  -2   6  19   86.31   10.50
   2   6 -19   81.21   11.49
   2  -6 -19   67.60   11.21
   2   6 -19   75.16   10.80
   2  -6 -19   93.66   10.66
   2  -6 -18   22.51    6.03
   2   6 -18   12.17    5.54
   2   6 -18   22.43    6.63
   2   6 -18   18.32    8.48
   2  -6 -18   -0.09   11.42
   2  -6 -18    9.85    8.76
   2   6 -18   13.20    5.47
  -2   6  18   25.48    6.48
   2  -6 -18   18.57    6.31
   2  -6 -18   19.74    6.79
   2   6 -17  211.91   16.24
   2   6 -17  250.35   19.87
   2   6 -17  226.76   22.74
   2  -6 -17  218.40   44.77
   2  -6 -17  256.25   36.40
  -2   6  17  236.38   16.29
   2   6 -17  225.61   17.02
   2   6 -17  150.49   39.52
   2  -6 -17  225.98   18.15
   2  -6 -17  207.00   16.08
   2   6 -16  428.17   21.35
   2   6 -16  422.10   24.82
   2   6 -16  403.32   28.49
   2  -6 -16  404.85   62.79
   2  -6 -16  430.29   22.63
   2   6 -16  409.49   21.84
  -2   6  16  459.23   21.30
   2   6 -16  351.11   62.49
   2  -6 -16  445.09   21.75
   2  -6 -16  449.80   23.31
   2   6 -15  121.49   11.44
   2   6 -15  149.72   14.95
   2   6 -15  125.70   15.56
   2  -6 -15  140.94   12.90
   2   6 -15  121.05   11.64
   2  -6 -15  134.80   12.54
  -2   6  15  136.71   11.87
   2  -6 -15  109.97   22.93
   2   6 -15  131.48   38.97
   2  -6 -14 1384.85   80.31
   2   6 -14 1301.48   44.45
   2   6 -14 1333.37   84.43
   2   6 -13  268.12   39.97
   2  -6 -13  354.61   40.61
   2   6 -12    7.21   10.67
   2  -6 -12   27.57   13.03
   2   6 -11  735.42   60.52
   2   6 -11  728.03   52.51
   2  -6 -11  835.00   57.70
   2   6 -10   89.35   20.70
   2   6 -10   64.90   15.44
   2  -6 -10   77.89   18.07
   2   6  -9  205.27   26.95
   2   6  -9  209.99   31.64
   2  -6  -9  243.35   29.89
  -2   6   9  218.68   29.31
   2   6  -8   56.38   16.46
   2   6  -8   60.85   14.50
  -2   6   8   68.81   16.42
   2  -6  -8   53.72   14.46
   2   6  -7  427.83   43.09
  -2  -6   7  405.01   26.66
   2  -6  -7  414.04   37.07
  -2  -6   7  454.92   27.06
  -2   6   7  424.39   38.91
   2   6  -6  506.92   45.76
   2  -6  -6  488.62   39.08
  -2   6   6  482.64   40.19
   2   6  -5   36.25   14.85
   2   6  -5   33.25    9.53
  -2   6   5   39.06   12.07
   2   6  -4 1448.74   76.15
  -2   6   4 1472.51   66.49
   2   6  -4 1520.51   64.71
   2   6  -3 1853.13   85.47
   2   6  -3 1837.67   70.51
  -2   6   3 1777.76   72.02
   2   6  -2  923.75   60.10
  -2   6   2  862.31   49.88
   2   6  -2  834.68   47.05
   2   6  -1  644.05   41.67
  -2   6   1  640.34   42.93
  -2   6   0  633.45   42.70
   2   6   0  643.51   42.00
   2   6   1  166.13   22.08
  -2  -6  -1  179.75   20.36
  -2   6  -1  175.97   23.28
  -2   6  -2    0.21    8.21
  -2   6  -2    1.51    5.89
   2   6   2    2.97    5.11
  -2  -6  -2    2.13    5.64
  -2   6  -3    9.25    7.27
   2  -6   3   11.30    5.50
  -2   6  -3   11.44    6.90
   2   6   3    9.04    7.45
  -2  -6  -3   11.89    6.63
  -2   6  -4   96.27   16.07
   2  -6   4   91.68   16.71
  -2  -6  -4  131.83   19.99
   2  -6   5   74.17   15.16
  -2   6  -5   92.87   16.83
  -2  -6  -5   84.70   16.85
   2  -6   5   77.59   14.14
  -2   6  -6  819.20   45.97
   2  -6   6  850.89   47.85
  -2  -6  -6  808.82   50.72
   2  -6   6  907.00   46.18
   2  -6   7  643.64   42.58
  -2   6  -7  640.15   41.37
   2  -6   7  718.40   41.25
  -2  -6  -7  679.93   48.08
  -2   6  -8  584.84   50.04
  -2  -6  -8  611.25   46.85
   2  -6   8  656.09   39.78
  -2   6  -9  231.22   34.44
  -2  -6  -9  238.43   30.30
   2  -6   9  229.12   24.14
  -2   6 -10  204.51   33.21
  -2  -6 -10  161.56   25.32
  -2   6 -11    1.00   10.18
  -2  -6 -11  -17.43    9.93
  -2   6 -12   21.83   15.99
  -2  -6 -12   -7.24    7.44
  -2  -6 -13  140.98   12.99
  -2   6 -13  118.81   26.20
  -2  -6 -13  123.39   23.43
   2   6  13  141.45   11.63
  -2  -6 -14  -13.64    9.85
  -2  -6 -14    3.17    4.81
  -2   6 -14   -0.50    9.74
  -2   6 -14   -3.69    7.41
   2   6  14   -0.20    4.43
  -2  -6 -15   30.27   13.48
   2   6  15   43.08    8.07
  -2  -6 -15   36.86    8.11
  -2   6 -15   33.99   19.67
  -2   6 -15   10.31    6.91
  -2  -6 -15   44.06    6.30
  -2  -6 -16  111.02   13.41
  -2   6 -16   59.76   10.34
  -2  -6 -16  115.73    9.96
  -2  -6 -16   87.41   23.98
   2   6  16  115.26   11.80
  -2  -6 -17  131.60   15.18
   2   6  17  138.09   13.04
  -2   6 -17   89.45   12.04
  -2  -6 -17  121.97   10.57
  -2  -6 -17  130.94   29.32
  -2  -6 -18  365.38   24.28
   2   6  18  351.22   20.18
  -2  -6 -18  450.90   31.16
  -2   6 -18  378.71   24.10
  -2  -6 -18  432.58   20.19
  -2  -6 -18  375.01   45.82
  -2  -6 -19   -2.02    8.23
   2   6  19   -0.92    5.31
  -2  -6 -19    6.36    4.76
  -2   6 -19    1.06    6.03
  -2  -6 -19   -4.11    7.13
  -2  -6 -20    1.76    7.45
  -2   6 -20    5.72    7.31
   2   6  20   -0.37    5.87
  -2   6 -20   -4.00    7.62
  -2  -6 -20    6.88    4.24
  -2   6 -20    6.64    6.34
  -2   6 -21   14.97    6.96
  -2   6 -21   15.13    6.34
  -2   6 -21   10.85    6.13
  -2  -6 -21   12.13    4.85
  -2   6 -21   32.66   11.28
  -2  -6 -21   23.21    8.25
  -2  -6 -22   28.43    7.40
  -2   6 -22   59.26   13.60
  -2   6 -22   30.56    7.45
  -2   6 -22   37.97    9.21
  -2   6 -22   27.95    7.57
  -2  -6 -22   29.73    6.05
   2   6  22   25.87    6.14
  -2   6 -23   37.30    9.11
  -2   6 -23   11.47    4.96
  -2  -6 -23   28.26    7.41
  -2   6 -23   34.70   10.86
   2   6  23   22.29    5.93
  -2   6 -24    2.46    5.41
  -2   6 -24   -4.13    5.02
   2   6  24   -5.62    4.65
  -2  -6 -24   -1.44    3.97
  -2   6 -24   10.28    8.96
  -2   6 -25   -2.95    3.90
  -2   6 -25    0.82    7.25
   2   6  25   -0.90    4.20
  -2  -6 -25   -6.16    4.36
  -2   6 -25    1.78    5.54
  -2   6 -26   18.85    7.26
   2   6  26    7.09    3.81
  -2  -6 -26   10.14    3.59
  -2   6 -26   18.37    5.96
  -2   6 -27    0.71    5.59
   2   6  27   -3.45    3.19
  -2  -6 -27    1.19    2.45
  -2   6 -27    5.72    4.43
   2   6  28   41.14    7.79
  -2   6 -28   47.35    7.54
   2   6  28   29.87    3.53
  -2  -6 -28   36.77    3.99
  -2   6 -28   42.42    5.75
  -2   6 -29    0.46    2.11
  -2   6 -29    1.06    3.30
   2   6  29    2.92    4.15
   2  -7 -29    0.78    1.65
   2   7 -29    0.09    3.44
   2   7 -28   37.84    5.61
   2  -7 -28   36.95    4.61
   2   7 -28   33.19    6.65
   2   7 -27    5.56    5.60
   2   7 -27    5.79    2.94
   2  -7 -27   11.89    2.78
  -2   7  27   11.58    2.99
   2  -7 -27   14.06    3.90
   2   7 -26   46.20    6.82
   2  -7 -26   38.80    5.35
   2   7 -26   56.71   10.07
   2   7 -26   41.76    6.67
  -2   7  26   45.49    5.60
   2   7 -25   14.24    8.00
   2  -7 -25   23.37    5.60
   2   7 -25   21.52    5.53
   2   7 -25   25.43    5.96
   2  -7 -25   15.11    4.42
   2   7 -24    7.43    4.62
   2   7 -24    6.41    9.03
   2  -7 -24    6.08    4.19
   2   7 -24    5.95    5.96
   2   7 -24    0.07    5.00
   2   7 -23   58.82    9.66
   2   7 -23   54.62   13.60
   2  -7 -23   78.82    9.66
   2   7 -23   55.41    9.92
   2   7 -23   64.55    9.78
   2   7 -22   50.91   13.28
   2   7 -22   30.04    7.35
   2  -7 -22   31.34    7.08
   2   7 -22   31.60    8.63
   2   7 -21  208.42   19.21
   2   7 -21  215.21   23.52
   2   7 -21  203.64   17.06
  -2   7  21  209.10   14.69
   2  -7 -21  230.79   16.08
   2  -7 -21  217.42   19.48
   2   7 -20  111.58   14.34
   2   7 -20  105.47   12.74
   2   7 -20  109.84   17.31
   2  -7 -20  100.69   11.26
   2  -7 -20  122.78   14.73
   2   7 -19   21.62    7.63
  -2   7  19   17.32    6.12
   2   7 -19   20.32    7.48
   2   7 -19   17.91    9.99
   2  -7 -19   20.65    6.17
   2  -7 -19   14.77    7.71
   2   7 -18  371.84   24.98
   2   7 -18  382.80   30.92
   2   7 -18  396.77   23.25
  -2   7  18  391.83   21.81
   2  -7 -18  427.96   25.25
   2  -7 -18  374.20   20.24
   2   7 -17   68.17   11.44
   2   7 -17   54.44   13.90
   2  -7 -17  113.61   33.13
   2  -7 -17   31.63   13.41
  -2   7  17  100.99   21.91
  -2   7  17   73.29    9.74
   2   7 -17   83.30   11.32
   2   7 -17   80.90   33.90
   2  -7 -17   60.32   10.99
   2   7 -16  202.86   18.04
   2   7 -16  197.48   22.12
   2  -7 -16  176.03   41.17
   2  -7 -16  196.56   32.42
  -2   7  16  208.65   32.20
  -2   7  16  206.49   15.26
   2   7 -16  192.06   16.34
   2   7 -16  170.20   44.29
   2  -7 -16  188.18   16.43
   2   7 -15    6.37    5.00
   2   7 -15    7.67    8.64
   2  -7 -15    2.73    6.42
  -2   7  15  -17.41    9.45
   2   7 -15    5.36    5.07
  -2   7  15    7.72    4.61
   2  -7 -15    2.83    4.08
   2   7 -15  -16.33   24.33
   2  -7 -15    8.63    5.57
   2   7 -14   -5.68    8.64
  -2   7  14   -7.27    7.37
   2  -7 -14   -5.83    6.96
   2  -7 -14    2.47    3.32
  -2   7  14    0.02    3.44
   2   7 -14    1.90    4.14
   2   7 -14   -3.07    5.80
   2  -7 -14   -0.15    4.14
   2   7 -13    8.46    7.65
   2  -7 -13    7.49    4.77
   2   7 -13    4.63    4.20
  -2   7  13    8.95    4.02
   2  -7 -13    3.41    2.99
   2   7 -13    3.67    9.26
  -2   7  13    6.60    6.78
   2  -7 -13   11.79    8.40
   2   7 -12  370.64   18.30
  -2   7  12  406.37   18.58
  -2   7  12  435.57   45.29
   2  -7 -12  440.24   44.81
   2   7 -12  387.81   23.93
   2   7 -12  351.72   42.76
   2   7 -11  240.01   35.99
  -2   7  11  296.24   36.97
   2  -7 -11  254.03   33.26
   2   7 -10  491.22   51.09
  -2   7  10  478.22   46.00
   2  -7 -10  478.37   45.67
   2   7  -9   19.62   14.56
   2  -7  -9   17.91   11.71
  -2   7   9   18.85   10.31
   2   7  -8  357.56   35.32
   2   7  -8  325.91   39.57
   2  -7  -8  392.69   39.16
  -2   7   8  349.75   38.41
   2   7  -7  455.55   48.04
  -2   7   7  444.16   42.37
  -2  -7   6  128.14   17.91
   2   7  -6  156.00   28.85
  -2   7   6  162.22   25.41
   2   7  -5  101.84   23.69
  -2   7   5   78.08   18.01
   2   7  -4   -5.03   12.04
   2   7  -4    8.39    4.82
  -2   7   4   -4.84    6.78
   2   7  -3   56.27   18.98
  -2   7   3   49.05   13.28
   2   7  -3   57.43   14.36
   2   7  -2  958.93   67.87
  -2   7   2  950.47   57.46
   2   7  -2  997.53   57.40
   2   7  -1   -8.84   13.43
  -2   7   1   -0.86    7.55
   2   7  -1   -3.82    7.95
  -2   7   0  793.35   52.39
   2   7   0  777.96   51.21
  -2   7  -1   45.57   13.23
   2   7   1   38.58   11.84
  -2   7  -1   38.73   12.18
  -2   7  -2  314.43   32.52
   2   7   2  334.10   34.52
  -2  -7  -2  378.97   32.64
  -2   7  -2  363.35   36.30
   2  -7   3  945.76   56.49
  -2   7  -3  856.09   52.41
   2   7   3  949.86   59.68
  -2  -7  -3  967.06   53.59
  -2   7  -4    8.50    7.52
   2  -7   4    8.37    7.22
  -2  -7  -4    5.49    5.81
   2   7   4    2.83    7.56
   2  -7   5    9.31    6.49
  -2  -7  -5    2.55    7.62
   2   7   5   -0.95    7.14
   2  -7   5    5.62    6.56
   2  -7   6  140.09   21.53
  -2  -7  -6  100.70   19.99
   2   7   6   96.68   20.47
   2  -7   6  119.28   18.46
   2  -7   7  729.85   48.83
  -2  -7  -7  770.06   53.80
   2  -7   7  807.33   47.29
   2   7   7  769.48   58.31
  -2   7  -8  541.82   51.87
  -2  -7  -8  522.56   45.21
   2  -7   8  556.08   38.80
  -2   7  -9  201.96   33.28
  -2  -7  -9  230.01   31.04
  -2   7 -10  283.42   41.01
  -2  -7 -10  312.01   36.43
  -2   7 -11   -4.57    8.01
  -2  -7 -11   -1.62    4.70
   2   7  11   -2.00    3.78
  -2   7 -11   -9.87    8.01
  -2   7 -11   -3.42   14.09
  -2  -7 -11    4.80    6.79
  -2  -7 -12   37.66   16.36
  -2   7 -12   15.79    8.64
  -2  -7 -12   47.78    8.43
   2   7  12   36.82    7.22
  -2   7 -12   17.03    5.49
  -2   7 -12   66.95   20.74
   2  -7  12   39.08    6.54
  -2  -7 -13  263.57   36.97
  -2   7 -13  168.71   22.23
  -2  -7 -13  241.97   17.55
   2   7  13  216.46   16.04
  -2   7 -13  198.00   18.29
  -2   7 -13  195.25   33.74
   2  -7  13  209.83   14.81
  -2  -7 -14   -1.01    7.99
  -2   7 -14   -8.22   11.20
  -2  -7 -14    4.83    5.46
  -2   7 -14    0.17    6.43
   2   7  14    6.13    4.39
   2  -7  14    9.54    5.76
  -2  -7 -15   34.55    9.14
  -2   7 -15    1.31   11.79
   2   7  15   19.85    6.42
  -2   7 -15   15.16    6.73
   2  -7  15   13.35    5.47
  -2  -7 -16    8.87    7.40
  -2   7 -16   -6.50   12.06
  -2   7 -16    9.34    7.88
   2   7  16    8.33    7.10
   2  -7  16    3.07    5.15
  -2  -7 -16    8.45    3.72
  -2  -7 -16    2.47    7.41
  -2   7 -17  284.56   23.49
   2   7  17  374.19   22.21
  -2  -7 -17  351.95   16.89
   2  -7  17  305.75   19.35
  -2  -7 -17  345.64   24.08
  -2   7 -18   72.69   17.49
  -2  -7 -18   85.76   15.17
  -2   7 -18   61.68   12.06
   2   7  18   93.71   11.98
   2  -7  18   79.51   10.39
  -2  -7 -18   88.96    8.98
  -2  -7 -18   94.08   14.02
  -2   7 -19  132.57   15.49
  -2   7 -19  125.98   19.54
  -2  -7 -19  166.96   19.76
  -2   7 -19  139.54   16.97
   2   7  19  136.83   13.97
  -2  -7 -19  168.16   12.56
   2  -7  19  124.32   12.56
  -2  -7 -19  146.86   16.90
  -2  -7 -20    6.21    6.92
  -2   7 -20    6.01    9.66
  -2   7 -20    5.10    6.64
   2   7  20   -0.88    5.11
   2  -7  20   -2.23    5.63
  -2  -7 -20    1.72    3.92
  -2   7 -20    1.31    5.41
  -2   7 -21    4.46    4.97
  -2  -7 -21   -0.22    5.56
  -2   7 -21    3.80    8.71
  -2   7 -21    9.13    7.65
   2   7  21   -0.87    4.89
  -2  -7 -21   12.16    4.39
   2   7  21    8.72    5.27
  -2   7 -22    3.55    7.17
  -2  -7 -22   -0.33    4.95
  -2   7 -22    3.08    5.92
   2   7  22   -0.51    4.26
  -2   7 -22   -5.13    5.83
   2   7  22   -2.78    4.74
  -2   7 -23   -3.60    5.94
  -2   7 -23   -5.57    5.02
   2   7  23   -5.96    5.14
  -2  -7 -23    7.95    4.71
  -2   7 -23    5.40    8.60
  -2   7 -24   -0.60    6.76
  -2   7 -24   -5.87    4.41
  -2   7 -24   -2.91    5.03
   2   7  24   -6.01    4.37
  -2  -7 -24   -3.95    4.12
  -2  -7 -25   -2.97    3.33
  -2   7 -25    2.32    5.99
  -2   7 -25   -3.71    3.92
  -2   7 -25    2.46    4.53
   2   7  25    2.88    3.67
   2   7  25   -2.57    2.85
  -2   7 -26   -1.90    2.53
  -2   7 -26    1.16    3.68
  -2   7 -26    0.75    5.14
   2   7  26    1.83    2.83
  -2  -7 -26    2.47    2.43
  -2   7 -27   63.10    6.61
   2   7  27   57.63    5.07
  -2  -7 -27   62.75    4.66
  -2   7 -27   67.73    8.30
  -2   7 -28   12.50    4.02
   2   7  28    4.30    3.97
   2   8 -28   -2.75    3.18
   2   8 -27   -3.98    2.37
   2   8 -27    0.34    4.18
  -2   8  27   -4.45    2.14
   2  -8 -27   -2.20    2.26
   2   8 -26   -0.76    5.85
   2  -8 -26   -7.29    2.08
   2   8 -26   -0.45    3.15
   2   8 -26   -0.25    3.30
  -2   8  26   -4.35    2.94
   2   8 -25  -13.51    8.19
   2  -8 -25   -2.83    2.44
   2   8 -25    0.47    4.34
   2   8 -25   -2.17    3.77
  -2   8  25    0.26    3.53
   2   8 -24    1.60    8.14
   2   8 -24    6.44    4.94
   2  -8 -24   10.00    3.64
   2   8 -24   10.50    5.34
   2   8 -23   60.48   12.28
   2   8 -23   78.85    9.79
   2  -8 -23   67.79    8.31
   2   8 -23   71.27   10.44
   2   8 -22  154.50   19.42
   2   8 -22  160.14   14.34
  -2   8  22  129.72   11.05
   2  -8 -22  160.12   12.32
   2   8 -22  157.04   15.64
   2   8 -21   63.45   11.01
   2   8 -21   44.20   12.07
   2   8 -21   44.60    8.29
  -2   8  21   53.65    8.39
   2  -8 -21   53.68    7.70
   2  -8 -21   51.30    9.88
   2   8 -20   57.65   10.57
   2   8 -20   48.59   13.04
   2   8 -20   45.26    9.07
  -2   8  20   69.44    9.74
   2  -8 -20   54.19    8.06
   2  -8 -20   45.20   10.47
   2   8 -19    0.75    9.57
   2   8 -19   -4.61    6.22
   2   8 -19    3.19    5.78
  -2   8  19    1.44    4.53
   2  -8 -19    3.44    4.43
   2  -8 -19   -1.67    6.17
   2   8 -18   64.18   14.75
   2   8 -18   86.04   12.96
   2   8 -18   78.00   11.14
  -2   8  18   64.46    9.83
   2  -8 -18   71.07    8.91
   2  -8 -18   86.82   12.03
   2   8 -17   -5.58    9.06
   2   8 -17    2.81    5.06
  -2   8  17   -0.79    4.33
   2   8 -17   -4.38    5.80
   2  -8 -17   -9.92    4.62
   2  -8 -17    0.97    6.11
  -2   8  16    3.54    4.14
   2   8 -16   -0.65    6.10
   2   8 -16   -1.93    9.00
   2   8 -16   -0.73    5.39
   2  -8 -16   -2.61    5.95
   2   8 -15   -4.40    6.18
   2   8 -15   -6.01    6.39
  -2   8  15    1.84    4.00
   2   8 -15    4.45    9.39
  -2   8  15   -2.34    5.95
   2  -8 -15  -12.86    6.18
   2   8 -14   -4.72    6.79
   2  -8 -14   -0.61    4.20
   2   8 -14    3.23    5.13
  -2   8  14    1.78    3.99
   2   8 -14   -3.09    8.63
  -2   8  14   -8.41    6.96
   2   8 -14   -3.50    3.63
   2  -8 -14   -3.82    6.21
   2   8 -13   76.41   11.21
   2  -8 -13   77.31    9.21
  -2   8  13   79.39    9.37
   2   8 -13   89.72   11.27
   2   8 -13   95.33   15.61
  -2   8  13  116.88   24.23
   2  -8 -13   93.30   11.27
   2   8 -13   76.73    8.15
   2   8 -12  208.60   17.58
   2   8 -12  256.00   22.95
  -2   8  12  233.55   15.53
   2  -8 -12  205.41   13.66
   2   8 -12  223.55   16.29
   2   8 -12  213.07   13.72
  -2   8  12  242.05   35.05
   2   8 -11   19.26    7.68
  -2   8  11   26.19    5.66
   2   8 -11   22.09    6.69
   2   8 -11   35.30    6.36
   2   8 -11   19.82    4.59
  -2   8  11   24.24   11.15
   2   8 -10  158.21   12.07
   2   8 -10  166.47   17.42
   2   8 -10  148.49   12.83
  -2   8  10  157.91   12.24
   2   8 -10  154.04   11.80
   2   8 -10  147.59   13.26
   2   8 -10  167.94   29.48
  -2   8  10  168.93   28.72
   2   8  -9   46.38    6.94
   2   8  -9   35.49    6.25
   2   8  -9   38.81   12.41
  -2   8   9   50.39   15.94
   2   8  -9   40.64   10.11
   2   8  -8  678.10   24.58
   2   8  -8  689.97   30.87
   2   8  -8  647.18   57.65
  -2   8   8  737.28   58.54
   2   8  -7  126.58   25.81
  -2   8   7  152.39   26.46
   2   8  -6  318.10   42.05
  -2   8   6  316.29   37.96
   2   8  -5  161.06   30.46
  -2   8   5  162.15   27.08
   2   8  -4   15.33    6.38
  -2   8   4    4.04    6.08
   2   8  -3   -5.91    9.73
   2   8  -3  -14.78    8.86
  -2   8   3    1.81    5.25
   2   8  -2    6.67   12.03
  -2   8   2   -3.96    8.41
   2   8  -2   -1.49    5.28
   2   8  -1    5.57   12.93
   2   8  -1    6.52    5.06
  -2   8   1    6.57    8.07
   2   8   0   -1.32   13.84
  -2   8   0   16.35   11.03
   2   8   0    3.77    6.23
  -2   8   0    8.54    5.41
  -2   8  -1   37.04   12.44
  -2   8  -1   24.23   11.37
   2   8   1   27.29   10.92
   2  -8   2  297.59   33.91
  -2   8  -2  288.08   34.65
   2   8   2  273.35   33.94
   2  -8   3  238.26   30.46
   2   8   3  249.93   33.28
   2  -8   4  639.66   48.82
   2  -8   4  810.88   52.42
   2   8   4  709.07   56.17
   2  -8   5  356.08   36.45
   2  -8   5  517.25   40.92
  -2  -8  -5  514.30   44.53
   2   8   5  470.87   46.64
   2  -8   6   82.98   17.94
  -2  -8  -6   65.05   16.90
   2   8   6   66.02   17.82
   2  -8   6   77.20   15.37
  -2   8  -7    3.99    3.31
  -2   8  -7    3.26    4.61
  -2   8  -7    4.06    4.40
  -2  -8  -7   18.24   10.19
   2   8   7    6.15    6.88
   2  -8   7   -2.82    5.28
  -2  -8  -8   58.33   16.37
   2   8   8   45.24   17.38
  -2   8  -8   51.99    7.31
  -2   8  -8   65.86   10.99
  -2   8  -8   73.57    9.77
   2   8   8   69.28    7.66
  -2   8  -8   78.49    9.67
  -2   8  -8   86.56   22.99
   2  -8   8   54.99    6.50
  -2  -8  -9  107.75   22.45
   2   8   9  128.76   26.11
  -2   8  -9  102.36   10.21
  -2   8  -9  103.53   13.93
  -2   8  -9  115.91   13.07
   2   8   9   97.06    8.08
   2   8   9   96.37    9.38
  -2   8  -9  103.97   11.54
  -2   8  -9   93.37   24.26
   2  -8   9   94.55    9.14
  -2  -8 -10    6.52    7.24
   2   8  10  -17.65   11.27
  -2   8 -10    1.48    3.32
  -2  -8 -10    3.89    3.90
  -2   8 -10    7.24    7.86
   2   8  10    2.05    3.44
   2   8  10    3.77    2.69
  -2   8 -10    6.29    5.30
  -2   8 -10    2.69    3.96
  -2   8 -10   12.97   13.83
   2  -8  10    8.88    4.50
   2   8  11  119.37   26.75
  -2  -8 -11  107.87   23.32
  -2  -8 -11  120.16   12.10
  -2   8 -11  121.62   10.96
  -2   8 -11  139.57   19.71
   2   8  11  121.98   11.63
  -2   8 -11  111.02   13.25
  -2   8 -11  122.73   11.91
  -2   8 -11   63.35   18.16
   2  -8  11  120.59   11.28
  -2  -8 -12  154.28   27.78
   2   8  12  137.80   30.34
  -2   8 -12  146.04   11.96
  -2  -8 -12  149.84   14.75
  -2   8 -12  167.80   22.03
   2   8  12  154.68   13.63
  -2   8 -12  135.47   15.30
  -2   8 -12  162.59   13.54
  -2   8 -12  161.41   30.92
   2  -8  12  158.06   13.22
  -2  -8 -13  396.49   23.37
  -2   8 -13  387.63   18.71
  -2   8 -13  376.35   31.71
  -2   8 -13  395.63   26.20
   2   8  13  402.08   21.66
  -2   8 -13  369.16   19.99
   2  -8  13  415.97   21.39
  -2  -8 -13  407.81   45.55
   2   8  13  443.54   54.89
  -2  -8 -14   33.38    8.17
   2   8  14   55.94    9.19
  -2   8 -14   55.98   11.35
  -2   8 -14   15.19   11.33
   2  -8  14   47.92    8.18
   2   8  14   59.41   20.35
  -2  -8 -14   41.90   12.70
   2   8  15   97.03   12.60
  -2   8 -15   88.33   14.73
   2  -8  15  120.94   12.68
  -2  -8 -15   85.91   12.84
  -2   8 -16   10.46   10.71
  -2   8 -16    1.43    7.77
   2   8  16   14.34    6.27
   2  -8  16    4.48    5.22
  -2  -8 -16    4.69    6.46
  -2   8 -17    9.03   10.29
  -2   8 -17   14.81    8.85
   2   8  17    1.57    5.53
   2  -8  17   13.89    5.29
  -2  -8 -17   12.75    7.39
  -2   8 -18  148.73   17.16
  -2  -8 -18  221.04   22.70
  -2   8 -18  155.23   22.45
  -2   8 -18  139.42   16.66
   2   8  18  166.35   15.60
   2  -8  18  170.67   13.83
  -2  -8 -18  155.65   17.51
  -2   8 -19   25.09   12.02
  -2  -8 -19   30.69   10.56
  -2   8 -19    9.89    6.89
   2   8  19   28.90    7.76
  -2   8 -19   19.52    7.65
  -2  -8 -19   18.06    7.82
  -2  -8 -20    5.01    6.50
  -2   8 -20   23.94   11.18
  -2   8 -20    8.94    7.03
   2   8  20    9.01    5.21
  -2   8 -20    8.00    5.42
   2   8  20    6.35    5.64
  -2  -8 -21  106.45   12.69
  -2   8 -21  101.68   16.74
  -2   8 -21   90.50   12.66
   2   8  21   70.73    9.58
  -2   8 -21   82.74   11.99
   2   8  21   89.89   10.12
  -2   8 -22   -1.09    7.40
  -2  -8 -22    0.19    4.06
  -2   8 -22   -0.73    5.78
   2   8  22   -2.50    3.97
  -2   8 -22   -0.65    4.51
   2   8  22   -4.45    4.76
  -2   8 -23   41.37    8.02
  -2   8 -23   30.12    7.18
   2   8  23   34.96    5.86
  -2   8 -23   49.49   10.27
  -2  -8 -23   28.66    5.25
  -2   8 -24   18.66    7.18
  -2   8 -24    1.61    3.59
  -2   8 -24   14.27    5.58
   2   8  24    6.21    3.39
  -2  -8 -24   11.30    3.28
  -2  -8 -25   36.29    3.92
  -2   8 -25   36.95    7.51
  -2   8 -25   27.94    4.91
  -2   8 -25   32.34    5.91
   2   8  25   37.79    5.29
   2   8  25   29.57    3.85
   2   8  26    2.69    2.31
  -2   8 -26    1.80    3.74
   2   8  27    3.17    3.32
  -2   8 -27    1.29    2.68
   2   9 -26   -2.03    2.27
  -2   9  26   -0.77    1.90
   2  -9 -26    0.72    1.64
   2   9 -26    4.47    4.16
   2   9 -25    3.20    5.14
   2   9 -25   -1.48    3.03
  -2   9  25   -1.61    2.59
   2   9 -24   37.88    4.85
   2   9 -24   43.82    8.92
   2   9 -24   43.68    6.80
  -2   9  24   39.55    5.59
   2   9 -23    1.09    4.19
   2   9 -23    9.62    4.46
  -2   9  23    4.71    2.82
   2   9 -23   12.96    7.57
   2  -9 -23    5.64    2.74
  -2   9  23    2.03    3.86
  -2   9  22   32.70    5.64
   2   9 -22   43.12    8.07
   2   9 -22   34.43   10.81
   2  -9 -22   43.32    5.82
   2   9 -22   42.66    8.48
   2   9 -21   15.85    7.22
  -2   9  21    9.99    5.03
   2   9 -21   11.22    6.11
   2   9 -21   -3.58    9.92
   2  -9 -21    8.50    3.42
   2  -9 -21    0.32    6.01
   2   9 -20    2.98    5.77
   2   9 -20    3.61    6.43
  -2   9  20   -0.50    4.46
   2   9 -20  -13.58   12.65
   2  -9 -20    3.81    3.53
   2  -9 -20   -2.54    6.81
   2   9 -19   43.81    9.81
   2   9 -19   22.49   10.77
   2   9 -19   33.95   10.27
  -2   9  19   43.16    8.12
   2  -9 -19   43.71    7.11
   2  -9 -19   50.38    9.71
   2   9 -18   34.15    8.91
   2   9 -18   35.74   12.77
  -2   9  18   27.32    7.31
   2   9 -18    4.01    7.85
   2  -9 -18   41.57    6.82
   2  -9 -18   30.92    8.33
   2   9 -17   53.63   10.68
   2   9 -17   52.86   14.59
  -2   9  17   53.14    9.23
   2   9 -17   17.38    8.28
   2  -9 -17   53.91    7.33
   2  -9 -17   53.42   10.26
   2   9 -16   -7.13   11.93
  -2   9  16    2.58    4.84
   2   9 -16   -9.16   10.66
   2   9 -16    0.54    6.15
   2  -9 -16    3.73    5.83
   2   9 -15   28.37   12.54
  -2   9  15   47.20    8.41
   2   9 -15   20.37    8.56
   2   9 -15   29.31    8.35
   2   9 -15   33.23    5.47
   2  -9 -15   48.46    9.89
   2   9 -14   -1.61    8.21
  -2   9  14    4.68    4.17
   2   9 -14  -15.90   10.83
   2   9 -14   -4.85    6.50
   2   9 -14   -3.05    4.56
   2  -9 -14    2.85    4.85
   2   9 -13   14.24    9.40
  -2   9  13   -0.48    4.22
   2   9 -13   -4.23   10.48
   2   9 -13   -7.23    6.80
   2  -9 -13   -4.45    5.60
   2   9 -13   -3.90    4.67
   2   9 -12   25.90   11.44
  -2   9  12   14.90    5.03
   2   9 -12    6.29    7.80
   2   9 -12   18.72    6.67
   2   9 -12   20.01    5.23
   2   9 -11   42.65    8.64
   2   9 -11   40.43   11.33
  -2   9  11   36.96    6.88
   2   9 -11   33.93    9.09
  -2   9  11   28.36   12.08
   2   9 -11   29.78    6.42
   2   9 -10   -3.52    5.75
   2   9 -10    1.21    6.24
  -2   9  10   -0.42    3.91
   2   9 -10   -4.37    6.09
   2   9 -10   -1.78    4.95
   2   9 -10   -1.53    5.15
  -2   9  10    0.05    6.06
  -2   9   9   -8.47    7.62
   2   9  -9    1.41    5.00
   2   9  -9   11.11    8.36
  -2   9   9   12.25    5.12
   2   9  -9   14.81    5.95
   2   9  -9    7.03    6.18
   2   9  -9    8.24    3.86
  -2   9   8   64.83   18.49
   2   9  -8   77.70   12.54
   2   9  -8   65.53    9.57
   2   9  -8   73.78   10.19
   2   9  -8   68.88   10.90
   2   9  -8   75.24    9.62
   2   9  -7  103.20   10.72
   2   9  -7  124.21   15.61
   2   9  -7  118.66   12.84
   2   9  -7  100.58   10.92
  -2   9   7   88.51    7.91
  -2   9   6  131.54   26.52
   2   9  -6  112.89   10.58
   2   9  -6  121.73   14.96
  -2   9   6  116.27    8.39
   2   9  -6  134.10   13.69
   2   9  -6  147.32   28.25
  -2   9   6  119.35    9.25
   2   9  -6  118.84   11.66
  -2   9   5   -1.23    3.17
   2   9  -5    1.02    4.22
  -2   9   5    1.19    4.10
   2   9  -5    4.73    4.04
   2   9  -5    0.44    6.30
  -2   9   5    9.59    7.82
  -2   9   4   89.01    8.53
   2   9  -4  102.82   10.64
   2   9  -4   85.67   23.12
  -2   9   4   83.18   20.55
   2   9  -4  107.84   11.78
  -2   9   4   98.15   10.52
  -2   9   3   -0.65    3.70
   2   9  -3   -0.83    3.87
   2   9  -3   21.60   17.41
  -2   9   3   13.74    9.37
   2   9  -3  -10.53    8.19
   2   9  -3    1.92    4.64
  -2   9   3    0.95    4.46
   2   9  -2    9.66    4.31
  -2   9   2    4.09    3.81
  -2   9   2   13.42    8.98
   2   9  -2   18.07    9.38
  -2   9   2    5.61    4.16
   2   9  -1  303.85   17.32
  -2   9   1  305.59   17.33
   2   9  -1  277.20   41.60
   2   9  -1  376.58   42.57
  -2   9   1  368.16   41.95
  -2   9   1  293.75   18.40
  -2   9   0   22.41    5.61
   2   9   0   19.90    4.96
   2   9   0   10.15   13.18
   2   9   0   20.75   10.27
  -2   9   0   23.94    9.82
  -2   9   0   15.83    4.40
   2   9   1   28.33    6.32
  -2   9  -1   22.01    5.68
  -2   9  -1   23.59    6.11
   2  -9   1   22.64   10.99
   2   9   1   48.64   23.09
   2   9   1   35.33   13.75
  -2   9  -2   49.21    7.72
   2   9   2   54.36    7.12
  -2   9  -2   45.38    8.03
   2   9   2   52.43    6.86
   2  -9   2   29.72   14.07
   2   9   2   43.01   14.39
   2   9   3  120.60   10.05
  -2   9  -3  114.17   11.83
   2   9   3  109.31    9.40
  -2   9  -3  109.86   12.73
   2  -9   3  104.33   21.06
   2  -9   3  161.62   25.59
   2   9   3  109.23   23.48
  -2   9  -4  411.75   22.37
   2   9   4  415.07   17.51
  -2   9  -4  417.18   24.46
   2   9   4  411.23   17.57
   2   9   4  392.88   16.15
  -2   9  -4  409.90   23.77
   2  -9   4  432.41   41.03
   2  -9   4  531.46   42.42
   2   9   4  443.50   47.27
   2   9   5   15.79    8.43
   2  -9   5   25.40   11.11
   2  -9   5    8.24    6.90
  -2   9  -5   10.73    6.18
   2   9   5   14.23    3.95
   2   9   5   17.22    4.39
  -2   9  -5    6.05    4.76
   2   9   5   14.50    4.02
  -2   9  -5   18.34    5.78
   2   9   6  281.81   38.70
   2  -9   6  195.07   16.25
  -2   9  -6  293.27   22.68
   2   9   6  256.56   13.89
   2   9   6  256.07   14.10
  -2   9  -6  280.89   19.55
  -2   9  -6  262.75   18.30
   2   9   6  244.52   12.75
   2  -9   6  277.67   15.76
   2  -9   7    7.00    4.91
   2   9   7   19.19   10.85
   2  -9   7    2.07    6.38
  -2   9  -7   -8.22    8.27
   2   9   7    2.22    3.05
   2   9   7    3.40    3.43
  -2   9  -7   -5.36    5.24
  -2   9  -7   -6.49    9.07
  -2   9  -7   -1.37    3.92
   2   9   8   -2.50    4.37
  -2   9  -8   13.42    5.27
  -2   9  -8   21.15    9.37
   2   9   8   11.48    3.57
   2   9   8   16.20    4.62
  -2   9  -8    7.94    4.61
  -2   9  -8    5.65    8.65
   2  -9   8   11.06    5.52
   2   9   9   86.06   22.17
  -2  -9  -9   74.78   10.36
  -2   9  -9   75.31   10.33
  -2   9  -9   71.60   13.01
   2   9   9   63.49    8.68
   2   9   9   69.14    7.76
  -2   9  -9   74.92   11.06
  -2   9  -9  110.30   25.98
   2  -9   9   82.78   10.15
  -2  -9 -10   62.37    9.53
  -2   9 -10   68.96    9.93
  -2   9 -10   57.55   13.22
   2   9  10   70.10    9.26
  -2   9 -10   67.17   10.50
   2  -9  10   78.15    9.60
   2   9  10   75.23   21.35
  -2  -9 -10   58.40   16.21
  -2   9 -11  135.62   19.75
  -2   9 -11  147.84   17.01
   2   9  11  129.81   12.42
  -2   9 -11  136.76   14.07
   2  -9  11  147.89   13.10
  -2  -9 -11  132.82   13.46
  -2   9 -11  141.42   13.61
  -2   9 -12   71.63   15.96
   2   9  12   67.29    9.42
  -2   9 -12   73.47   13.59
  -2   9 -12   78.37   10.87
   2  -9  12   79.67   10.04
  -2  -9 -12   84.63   11.78
  -2   9 -12   88.15   10.49
  -2   9 -13   38.30   14.30
   2   9  13   41.56    7.89
  -2   9 -13   42.81   11.03
  -2   9 -13   49.57    8.54
   2  -9  13   37.17    7.87
  -2   9 -13   40.50    7.14
  -2  -9 -13   33.10    7.88
  -2   9 -14  378.09   33.79
  -2   9 -14  427.44   29.25
   2   9  14  469.34   24.05
   2   9  14  464.16   25.51
  -2   9 -14  440.86   22.64
   2  -9  14  491.15   23.71
  -2  -9 -14  444.55   26.01
  -2   9 -14  471.86   21.72
  -2   9 -15  111.17   19.60
  -2   9 -15  159.18   18.58
   2   9  15  178.48   16.59
   2  -9  15  168.70   14.19
  -2  -9 -15  161.76   17.10
  -2   9 -16  221.75   21.43
  -2   9 -16  156.45   22.95
  -2   9 -16  216.94   21.85
   2   9  16  234.16   18.87
   2  -9  16  233.49   16.34
  -2  -9 -16  215.50   19.46
  -2   9 -17    2.95   11.67
  -2   9 -17   -3.56    8.84
   2   9  17    1.46    5.53
  -2   9 -17   -6.64    6.82
  -2  -9 -17   -5.25    7.29
  -2   9 -18   16.82   10.14
  -2  -9 -18   19.24    8.94
  -2   9 -18   29.11    9.77
   2   9  18   25.65    7.59
  -2   9 -18   36.78    9.11
  -2  -9 -18   25.86    8.05
   2   9  18   29.12    7.28
  -2   9 -19   16.23    9.96
  -2  -9 -19   39.79   10.09
  -2   9 -19   19.23    7.70
   2   9  19   29.40    7.69
  -2   9 -19   27.03    8.88
   2   9  19   31.18    7.93
  -2  -9 -19   26.03    8.79
  -2  -9 -20   42.19    8.64
  -2   9 -20   36.09   10.89
  -2   9 -20   35.57    8.70
  -2   9 -20   37.95    8.88
   2   9  20   36.43    7.50
   2   9  20   40.51    7.58
  -2  -9 -21   12.95    5.15
  -2   9 -21    3.14    7.68
  -2   9 -21    4.46    4.93
   2   9  21    5.18    4.50
   2   9  21    8.35    4.91
  -2   9 -22   85.67   11.68
  -2  -9 -22   66.46    7.04
   2   9  22   53.10    6.97
  -2   9 -22   57.03    8.89
   2   9  22   63.07    7.72
  -2  -9 -23   21.13    3.34
  -2   9 -23   26.34    7.38
   2   9  23   14.94    4.37
  -2   9 -23   19.26    5.38
  -2   9 -24   54.18    7.79
   2   9  24   65.50    6.23
   2   9  24   46.74    4.96
  -2   9 -24   53.64    6.43
  -2   9 -25   35.60    4.05
  -2   9 -25   45.13    5.89
  -2  10  24   -0.58    2.73
   2  10 -24   -0.69    2.59
   2  10 -23    7.44    3.88
   2  10 -23    5.65    5.38
  -2  10  23    5.38    3.15
  -2  10  22   -0.23    3.12
   2  10 -22   -9.83    4.96
  -2  10  22   -2.33    3.89
   2  10 -22    1.96    6.21
   2  10 -21    1.77    7.24
   2  10 -21    5.91    5.05
  -2  10  21    2.72    3.80
  -2  10  21   -0.23    4.44
   2 -10 -21   -0.57    2.08
   2 -10 -20    0.77    2.08
   2  10 -20   -8.05    8.57
   2  10 -20    3.66    5.55
  -2  10  20   -4.15    5.01
   2  10 -20   -8.40    5.43
   2 -10 -20   -3.64    5.76
   2  10 -19   16.85    7.20
  -2  10  19   26.54    6.47
   2  10 -19    4.89    9.07
   2 -10 -19   11.55    3.53
   2 -10 -19   16.84    6.34
   2  10 -18   64.22   11.42
   2  10 -18   60.39   14.74
  -2  10  18   73.56   10.12
   2 -10 -18   68.46    6.92
   2 -10 -18   61.71   10.58
   2  10 -17   11.42   10.67
   2  10 -17    9.02    5.50
  -2  10  17   11.86    5.47
   2 -10 -17   12.05    4.11
   2 -10 -17   11.64    6.55
   2  10 -16    1.10   10.74
   2  10 -16    2.09    5.68
  -2  10  16    3.35    5.08
   2 -10 -16   -3.44    3.74
   2 -10 -16    0.39    5.52
   2  10 -15   27.02   13.56
   2  10 -15   16.95    6.88
  -2  10  15   15.20    5.78
   2 -10 -15   11.48    3.79
   2  10 -15   15.20    4.86
   2 -10 -15   21.92    7.42
  -2  10  14   60.46    9.35
   2  10 -14   46.94    9.61
   2  10 -14   55.46   14.48
   2  10 -14   50.76    7.69
   2 -10 -14   61.82   10.44
  -2  10  13   33.28    7.28
   2  10 -13   20.14    6.88
   2  10 -13   29.84   12.72
   2 -10 -13   36.12    8.76
   2  10 -13   24.63    6.43
  -2  10  12    7.42    5.15
   2  10 -12    5.05    5.75
   2 -10 -12    1.16    5.57
   2  10 -12   -1.12    4.82
  -2  10  11    5.71    4.15
   2  10 -11    6.20    5.08
   2  10 -11    4.77    3.71
  -2  10  10   92.16   10.42
   2  10 -10   90.45   11.97
   2  10 -10   89.06   10.60
   2  10 -10   92.31   15.42
   2  10  -9   -0.90    6.99
   2  10  -9   -1.81    5.36
  -2  10   9   -1.58    4.84
   2  10  -9    1.34    8.16
   2  10  -9   -1.69    4.67
   2  10  -8   18.67    9.65
   2  10  -8    9.53    5.41
   2  10  -8    9.41    7.21
   2  10  -8    3.95    4.28
  -2  10   8    7.23    4.40
   2  10  -7   -2.45    5.10
   2  10  -7   -4.06    7.58
  -2  10   7    2.80    3.55
  -2  10   7    1.19    3.07
   2  10  -7   -4.16    6.09
  -2  10   7   -1.81    3.63
  -2  10   6    4.99    2.68
  -2  10   6    4.81    6.54
   2  10  -6   -2.08    5.44
  -2  10   6   -1.52    4.78
   2  10  -6   -1.23    4.06
  -2  10   5   12.31    3.79
  -2  10   5    4.57    3.95
   2  10  -5    3.77    4.33
  -2  10   4   89.16    8.72
  -2  10   4   77.03    9.40
   2  10  -4   87.81   10.55
  -2  10   4   92.59   22.97
   2  10  -3    4.37    4.36
  -2  10   3    2.20    3.91
  -2  10   3    6.70    6.71
  -2  10   2  132.60   12.66
   2  10  -2  137.52   13.09
   2  10  -2  114.69   27.13
   2 -10  -2  120.53   24.33
  -2  10   2  128.47   26.71
  -2  10   2  143.97   14.74
   2  10  -1  171.63   14.74
  -2  10   1  187.20   15.45
  -2  10   1  170.19   16.09
   2 -10  -1  174.98   29.31
  -2  10   1  230.05   34.55
   2  10  -1  195.24   31.08
  -2  10   0  634.82   28.02
   2  10   0  593.82   25.59
  -2  10   0  616.08   29.36
   2  10   0  586.22   23.28
   2 -10   0  601.13   52.55
   2  10   0  697.27   58.30
   2  10   1   28.97    6.79
  -2  10  -1   32.92    7.61
  -2  10  -1   19.49    7.16
   2  10   1   21.50    4.91
   2 -10   1   -5.53    5.94
   2  10   1   -0.20   17.08
   2  10   1   32.94   13.68
   2 -10   1   44.88   14.52
  -2  10  -2   16.95    6.13
   2  10   2   25.14    6.33
  -2  10  -2   14.52    6.21
   2  10   2   20.93    4.76
   2 -10   2   11.87    8.38
   2 -10   2   17.95    9.89
   2  10   3   -0.02    3.98
   2  10   3    7.64    4.89
  -2  10  -3   -0.55    4.77
  -2  10  -3    1.01    4.98
   2  10   3    9.26    3.88
   2  10   3   -2.31    4.44
   2 -10   3   14.43   10.39
  -2  10  -4   20.31    6.68
   2  10   4   27.08    7.24
   2  10   4   15.94    4.88
  -2  10  -4   21.41    7.14
   2  10   4   18.93    4.72
   2  10   4   19.98    4.91
   2  10   4   20.00   10.62
   2  10   5   56.31    7.34
   2  10   5   54.19    7.20
   2  10   5   72.02   19.11
  -2  10  -5   59.13   10.27
   2  10   5   58.62    7.67
  -2  10  -5   62.58    9.90
   2  10   5   63.24    9.53
  -2  10  -6   -0.59    5.10
   2  10   6    3.12    3.04
  -2  10  -6    4.96    4.70
   2  10   6    3.88    3.50
   2  10   6    5.22    3.39
  -2  10  -7   11.13    6.03
   2  10   7   10.49    4.38
   2  10   7   13.41    4.23
  -2  10  -7   16.38    6.23
  -2  10  -7   19.00   10.14
  -2  10  -8  158.08   19.21
   2  10   8  153.74   12.03
   2  10   8  150.26   12.94
  -2  10  -8  171.77   16.65
   2 -10   8  112.85   13.90
  -2  10  -8  182.98   16.19
  -2 -10  -8  174.18   14.64
  -2  10  -9   -7.38    9.42
   2  10   9   12.69    5.11
   2  10   9   16.25    4.89
  -2  10  -9    5.97    5.29
   2 -10   9    1.99    8.79
  -2 -10  -9    3.40    4.81
  -2  10  -9   13.83    6.63
  -2  10 -10  467.40   34.25
   2  10  10  395.11   20.79
  -2  10 -10  454.20   26.54
  -2  10 -10  472.52   25.32
  -2 -10 -10  430.30   23.06
  -2  10 -11   26.65   14.52
   2  10  11   13.67    5.33
  -2  10 -11   18.79    6.92
   2 -10  11    4.51    9.02
  -2  10 -11   17.19    6.67
  -2 -10 -11   17.78    7.21
  -2  10 -12   44.41   15.65
   2  10  12   42.20    7.75
   2  10  12   51.69   10.36
  -2  10 -12   36.20    9.24
   2 -10  12   14.53   10.58
  -2 -10 -12   42.70    9.13
  -2  10 -12   39.38    7.59
  -2  10 -13   17.88   12.37
   2  10  13    1.24    4.06
  -2  10 -13    8.72    6.11
   2  10  13    8.62    7.65
   2 -10  13   -7.58   12.94
   2  10  13   23.49    8.23
  -2 -10 -13   -0.22    5.90
  -2  10 -13   -4.37    4.39
   2  10  14  168.58   16.50
  -2  10 -14  158.09   13.99
  -2  10 -14  133.97   16.73
  -2  10 -14  113.69   20.25
  -2 -10 -14  135.66   14.92
  -2  10 -14  156.42   12.73
   2  10  14  157.90   16.05
   2  10  15    5.88    6.21
  -2  10 -15    0.07    5.79
  -2  10 -15    3.37   11.19
   2  10  15    7.33    6.40
  -2 -10 -15    0.17    6.63
  -2  10 -15   -1.35    3.09
   2  10  16   58.67    9.54
  -2  10 -16   47.05   10.06
  -2  10 -16   38.49   13.24
   2  10  16   65.76   10.20
  -2 -10 -16   47.48    9.51
   2  10  17   -4.87    6.14
  -2  10 -17   -4.63    6.62
  -2  10 -17   -2.73   11.42
  -2 -10 -17   -4.54    6.46
   2  10  17   -3.57    7.39
   2  10  18   41.49    8.00
   2 -10  18   48.48   12.91
  -2  10 -18   41.97    9.53
  -2  10 -18   50.20   12.84
  -2 -10 -18   58.43   10.21
   2  10  18   34.71    7.32
  -2 -10 -18   40.68    8.94
   2  10  19    1.86    4.43
   2 -10  19    3.67    8.50
  -2  10 -19   -2.56    5.19
  -2 -10 -19    3.79    5.00
  -2  10 -19    3.06    6.93
   2  10  19   -4.23    5.81
   2  10  20   80.08    9.08
   2 -10  20   87.68   12.96
  -2  10 -20   75.97   10.12
  -2  10 -20   86.97   12.44
  -2 -10 -20   99.03    9.49
   2  10  20  100.84   10.06
   2  10  21   15.62    4.78
  -2  10 -21    5.07    5.69
  -2 -10 -21    5.19    3.21
   2  10  21    4.44    4.50
  -2  10 -21   -3.08    3.87
   2 -10  21    5.90    5.71
  -2  10 -22    9.93    4.69
   2  10  22   13.75    4.15
  -2  10 -22   12.43    4.50
   2 -10  22    7.48    5.02
  -2  10 -23    9.41    3.59
   2  10  23    5.18    2.92
   2  10  23    4.23    2.70
   2  11 -22   -2.44    2.71
  -2  11  22   -4.49    2.79
   2  11 -21   11.74    4.08
  -2  11  21   13.60    3.93
  -2  11  21    7.62    3.16
   2  11 -20   -4.90    4.46
  -2  11  20   -5.08    3.99
  -2  11  20   -4.66    4.14
   2  11 -19   24.69    6.56
  -2  11  19   22.10    5.63
   2  11 -19   24.80    5.52
  -2  11  19   37.44    6.73
   2 -11 -19   34.85    6.92
  -2  11  18   13.92    5.73
   2  11 -18    8.02    5.20
   2  11 -18   11.11    3.22
   2 -11 -18    7.80    5.11
  -2  11  18    2.19    4.71
  -2  11  17   56.93    8.93
   2  11 -17   49.67    8.86
   2  11 -17   56.63    6.62
   2 -11 -17   60.76    9.78
  -2  11  16   12.52    6.29
   2  11 -16   12.12    6.39
   2 -11 -16   15.56    6.54
  -2  11  16   17.72    5.68
   2  11 -15    3.67    5.27
   2 -11 -15    0.67    5.41
  -2  11  15    3.18    4.64
   2  11 -14    4.28    5.45
   2  11 -14    4.42    3.71
   2 -11 -14    4.13    5.48
  -2  11  14    4.84    4.81
   2  11 -13    6.39    4.85
   2 -11 -13   18.27    7.05
   2  11 -13    9.73    5.01
  -2  11  13   13.14    5.81
   2  11 -12   54.39    9.42
   2  11 -12   62.11    8.58
   2 -11 -12   63.82    9.91
  -2  11  12   63.41    9.05
   2  11 -11  131.04   14.03
   2 -11 -11  129.83   13.81
   2  11 -11  144.46   13.59
  -2  11  11  143.24   12.86
   2  11 -10   47.50    9.21
   2  11 -10   57.28    9.14
   2 -11 -10   45.18    8.73
  -2  11  10   51.67    8.26
   2  11  -9    5.70    4.78
   2  11  -9   13.30    8.57
   2  11  -9    0.50    5.67
  -2  11   9    2.60    3.81
   2  11  -8    5.85    4.29
   2  11  -8    4.82    6.47
   2  11  -8   -2.49    5.51
  -2  11   8   -1.57    4.39
   2  11  -7  159.40   13.59
   2  11  -7  171.57   18.79
  -2  11   7  187.58   11.76
  -2  11   7  187.40   14.09
   2  11  -7  200.86   16.66
  -2  11   7  179.19   12.43
   2  11  -6    9.75    8.61
  -2  11   6    6.98    3.14
  -2  11   6    9.31    5.00
  -2  11   6    6.17    3.68
   2  11  -6    1.76    5.29
   2  11  -5   78.96   13.24
  -2  11   5   68.92    8.78
   2  11  -5   80.35   10.92
  -2  11   5   80.49    8.57
  -2  11   5   74.72    9.53
   2  11  -4  104.46   12.30
  -2  11   4  100.86   10.65
  -2  11   4  109.40   10.68
  -2  11   4  106.71    9.99
  -2  11   3    3.16    4.09
  -2  11   3    4.06    3.72
   2  11  -3    2.52    4.38
  -2  11   3   -5.74    5.83
   2  11  -3    1.59    3.81
  -2  11   2  216.15   16.41
   2  11  -2  230.68   17.40
   2  11  -2  228.16   15.76
  -2  11   2  235.15   14.74
   2  11  -1  248.26   17.76
  -2  11   1  245.75   17.68
   2  11  -1  226.35   15.44
   2  11   0   20.77    6.33
  -2  11   0   28.65    7.15
   2  11   0   25.48    5.94
   2  11   1   25.74    6.16
  -2  11  -1   39.35    8.48
   2  11   1   32.69    6.31
  -2  11  -1   38.82   10.05
   2  11   2   40.56    7.97
  -2  11  -2   53.82    9.89
   2  11   2   43.33    7.13
  -2  11  -2   49.27   11.38
   2  11   3  266.70   16.87
  -2  11  -3  271.69   19.94
   2  11   3  247.73   15.71
  -2  11  -3  275.52   21.39
   2  11   4   49.69    7.51
  -2  11  -4   67.63   10.44
   2  11   4   39.34    7.62
   2  11   4   56.05    7.85
  -2  11  -4   60.60   11.61
   2  11   5   62.28    8.00
   2  11   5   70.01    8.68
  -2  11  -5   39.42    7.46
  -2  11  -5   76.87   11.36
   2  11   5   64.81   10.14
   2  11   5   66.39    8.36
  -2  11  -5   73.89   12.33
   2  11   6   62.33    8.20
   2  11   6   68.33    8.76
  -2  11  -6   52.78    8.63
  -2  11  -6   63.45    9.95
   2  11   6   66.54   10.28
  -2 -11  -6   59.41    9.20
   2  11   6   57.32    7.55
  -2  11  -6   84.98   12.34
   2  11   7    4.14    3.73
   2  11   7    4.82    3.30
  -2  11  -7   -4.73    6.25
   2  11   7   -2.86    7.28
  -2 -11  -7    5.62    4.85
  -2  11  -7   -2.45    6.56
  -2  11  -7    7.13    6.29
   2  11   8   20.84    5.79
  -2  11  -8   -2.38    6.46
  -2  11  -8   18.95    6.14
   2  11   8    8.29    5.76
  -2 -11  -8   16.32    5.91
  -2  11  -8   25.46    8.48
   2  11   9   82.71   10.00
  -2  11  -9   66.63   10.65
  -2 -11  -9   97.29   11.79
  -2  11  -9   87.56   11.27
   2  11   9   88.50   11.81
  -2  11  -9  107.78   13.40
   2  11   9   94.20   12.57
   2  11  10    9.67    4.59
   2  11  10   15.99    7.17
  -2  11 -10   18.18    7.32
  -2 -11 -10   14.72    7.23
  -2  11 -10    1.55    4.34
   2  11  10    9.36    6.70
  -2  11 -10    4.50    5.55
  -2  11 -11  162.54   15.51
   2  11  11  158.79   16.33
   2  11  11  161.88   15.50
  -2  11 -11  151.18   13.91
  -2 -11 -11  157.95   14.70
  -2  11 -11  119.96   14.50
   2  11  12  141.78   15.91
  -2 -11 -12  124.92   13.95
  -2  11 -12  139.10   12.99
   2  11  12  139.76   14.51
  -2  11 -12  108.69   14.05
   2  11  13   36.98    9.03
   2  11  13   39.24    8.96
  -2 -11 -13   17.65    7.14
  -2  11 -13   35.83    7.05
   2 -11  13   35.01   12.95
  -2  11 -13   31.99    9.32
   2  11  14   78.45   11.41
  -2 -11 -14   78.63   11.09
   2  11  14   82.66   11.23
  -2  11 -14   89.25    9.12
  -2  11 -14   65.77   11.27
   2 -11  14   58.82   13.38
   2  11  15   66.35   10.17
   2  11  15   56.19    9.42
  -2 -11 -15   54.88    9.36
  -2  11 -15   60.69    6.60
   2 -11  15   33.32   11.13
  -2  11 -15   54.28   10.08
   2  11  16   -5.08    5.50
  -2  11 -16   -1.49    5.42
   2 -11  16   11.00    8.96
  -2 -11 -16   -0.83    5.33
   2  11  16   -6.69    5.86
   2  11  17   -1.02    5.17
  -2  11 -17   -4.38    5.25
   2 -11  17   13.91    7.56
  -2 -11 -17   -9.54    7.71
   2  11  17   -7.03    6.09
  -2 -11 -17   -7.97    5.60
   2  11  18   -0.26    4.35
  -2  11 -18   -4.38    5.34
  -2 -11 -18   -4.39    5.24
   2  11  18   -8.48    5.44
   2  11  19    6.48    3.92
  -2  11 -19    8.42    4.17
  -2 -11 -19    5.56    3.25
   2  11  19    4.20    4.06
   2  11  20   26.86    4.80
   2  11  20   22.35    4.48
  -2  11 -20   22.83    5.28
  -2  11 -21   37.64    5.29
   2  11  21   43.67    4.58
   2  11  21   38.10    4.74
   2  12 -19    5.77    3.12
  -2  12  19    9.94    3.65
  -2  12  19    5.78    3.24
   2  12 -18   35.21    5.65
  -2  12  18   34.75    5.46
   2  12 -18   34.65    5.10
  -2  12  18   39.69    5.67
   2 -12 -18   44.89    6.13
  -2  12  17   -4.12    4.34
   2  12 -17    1.76    1.95
   2  12 -17   -0.98    3.52
   2 -12 -17    2.41    3.76
  -2  12  17   -4.03    4.07
  -2  12  16   63.24    8.10
   2  12 -16   57.12    5.89
   2  12 -16   56.94    7.96
   2 -12 -16   55.66    8.14
  -2  12  16   56.48    7.53
  -2  12  15   -3.22    5.49
   2  12 -15    4.89    3.03
   2  12 -15   -2.41    4.26
   2 -12 -15    1.27    4.44
  -2  12  15    1.36    4.50
  -2  12  14   48.21    8.14
   2  12 -14   61.00    7.09
   2  12 -14   36.07    6.68
  -2  12  14   41.81    7.51
   2 -12 -14   57.96    8.90
  -2  12  13    3.50    5.05
   2  12 -13    6.95    5.05
   2 -12 -13    2.37    4.88
  -2  12  13    5.30    5.02
  -2  12  13    4.87    3.61
   2  12 -13    2.30    3.14
   2  12 -12  111.61   11.30
  -2  12  12  120.83   11.98
   2 -12 -12  132.47   12.75
  -2  12  12  137.52   11.68
   2  12 -12  136.33   11.48
   2  12 -11    1.90    4.24
  -2  12  11    0.93    5.10
   2  12 -11    4.78    4.81
   2 -12 -11   10.40    6.06
  -2  12  11    6.72    4.91
   2  12 -11   -3.12    4.06
   2  12 -10    7.47    4.76
  -2  12  10    1.00    5.16
   2  12 -10   11.19    5.78
   2 -12 -10    8.47    5.76
  -2  12  10    5.54    4.16
   2  12 -10   -0.91    4.27
   2  12  -9    2.99    3.74
   2 -12  -9   21.61    7.31
  -2  12   9    7.69    5.93
   2  12  -9   11.01    6.28
   2  12  -9    8.90    4.89
  -2  12   9    7.91    4.64
   2  12  -8  164.06   13.73
  -2  12   8  148.53   12.02
   2  12  -8  157.52   14.45
  -2  12   8  141.29   12.96
   2  12  -8  148.96   15.47
   2  12  -7    1.46    4.16
  -2  12   7    2.06    3.60
   2  12  -7    5.08    5.26
  -2  12   7    9.02    3.62
   2  12  -7    7.99    7.14
   2  12  -6  212.20   15.38
  -2  12   6  183.78   12.00
  -2  12   6  179.69   13.09
   2  12  -6  216.74   17.04
  -2  12   6  173.42   12.28
   2  12  -6  173.82   18.21
  -2  12   5   -0.30    3.52
   2  12  -5   -2.51    4.28
  -2  12   5    5.07    3.83
   2  12  -5   -4.58    5.78
  -2  12   5    2.05    3.22
   2  12  -5    4.07    6.78
   2  12  -4    0.96    3.96
  -2  12   4    2.59    2.89
  -2  12   4   -0.57    3.81
  -2  12   4   -0.49    4.05
   2  12  -4    1.21    4.60
   2  12  -4   -2.48    7.14
   2  12  -3   -2.03    4.15
  -2  12   3   -2.27    3.23
  -2  12   3    1.47    2.93
  -2  12   3   -2.31    5.20
   2  12  -3    1.15    4.71
   2  12  -3   -9.92   10.05
  -2  12   2   11.10    4.66
   2  12  -2   11.73    4.83
  -2  12   2   13.34    3.86
   2  12  -2   15.82    4.99
  -2  12   2   13.63    4.01
  -2  12   1   -0.04    5.31
   2  12  -1   -0.55    4.38
  -2  12   1   -3.16    4.03
   2  12  -1    1.42    4.22
  -2  12   0   -0.99    5.13
   2  12   0    1.47    3.95
  -2  12   0   -1.15    3.49
   2  12   0   -1.55    3.93
  -2  12  -1   73.59   10.89
   2  12   1   64.90    9.11
   2  12   1   73.30    8.88
  -2  12  -1   70.88    8.92
  -2  12  -2  143.70   14.10
   2  12   2  135.69   12.25
   2  12   2  131.15   11.58
   2  12   2  125.79   12.61
   2  12   3   30.09    6.48
  -2  12  -3   44.34    8.90
   2  12   3   34.53    6.66
   2  12   3   24.65    7.72
  -2 -12  -4  181.03   14.19
  -2  12  -4  190.77   16.38
   2  12   4  179.74   13.14
   2  12   4  179.76   13.15
   2  12   4  175.06   15.62
  -2  12  -5   -0.17    5.36
  -2 -12  -5   -2.59    4.43
   2  12   5    4.33    4.02
   2  12   5   -2.31    5.34
   2  12   6  -12.90    7.31
  -2  12  -6   -0.76    6.60
  -2 -12  -6   -3.06    4.69
   2  12   6    2.93    3.53
   2  12   6   -1.73    6.12
   2  12   7   40.80    8.69
   2  12   7   32.49    6.98
  -2  12  -7   41.09    7.56
  -2 -12  -7   40.63    7.80
  -2  12  -7   20.97    5.60
   2  12   8   17.96    6.91
  -2 -12  -8   19.94    6.23
  -2  12  -8   15.77    5.51
   2  12   8   13.60    5.24
  -2  12  -8    9.17    4.68
   2  12   9   -1.63    5.65
  -2 -12  -9    2.13    4.82
   2  12   9   -6.73    6.02
  -2  12  -9   -3.70    5.22
  -2  12  -9   -6.30    5.34
   2  12  10    1.26    5.86
  -2 -12 -10    2.20    4.51
  -2  12 -10   -2.21    5.01
   2  12  10   -1.36    6.09
  -2  12 -10    1.34    4.30
   2  12  11   60.69    9.96
  -2 -12 -11   56.00    8.95
  -2  12 -11   57.39    8.03
   2  12  11   58.46    8.84
  -2  12 -11   41.35    8.06
   2  12  12   10.93    6.15
  -2  12 -12   12.92    4.24
  -2 -12 -12   10.43    5.50
   2  12  12    9.62    5.15
  -2  12 -12    1.24    4.53
   2  12  13   38.83    7.99
  -2  12 -13   50.74    6.54
  -2 -12 -13   37.17    7.59
   2  12  13   38.64    7.17
  -2  12 -13   29.67    7.21
   2  12  14   72.98    9.49
   2  12  14   80.64    9.11
  -2  12 -14   78.74    7.11
  -2 -12 -14   73.87    9.26
  -2  12 -14   60.10    8.58
   2  12  15    4.95    5.02
  -2  12 -15    1.98    3.98
   2  12  15   -4.42    4.77
  -2 -12 -15    3.74    4.09
   2  12  16   -3.53    3.91
  -2 -12 -16    2.85    4.33
  -2  12 -16   -2.74    4.10
   2  12  16   -7.08    4.69
  -2  12 -17    1.11    2.91
   2  12  17    8.90    4.11
  -2 -12 -17    2.77    2.82
  -2  12 -17    1.65    2.02
   2  12  17    2.07    3.32
   2  12  18   21.98    4.19
   2  12  18   26.91    4.41
  -2  12 -18   18.35    4.13
   2 -13 -16    2.33    2.27
  -2  13  16    0.53    2.66
   2  13 -15    2.49    1.88
   2 -13 -15    1.67    3.07
  -2  13  15    4.94    3.08
  -2  13  15   -4.08    3.57
  -2  13  14    1.98    3.56
   2  13 -14    0.13    2.27
   2  13 -14    1.41    2.03
  -2  13  14    4.34    3.04
   2 -13 -14   -1.13    3.22
  -2  13  13    0.10    3.97
   2  13 -13   -0.77    2.58
   2  13 -13    5.23    2.75
  -2  13  13    6.51    3.62
   2 -13 -13    8.94    4.19
  -2  13  12   10.67    5.07
   2 -13 -12   16.72    5.12
  -2  13  12    5.45    3.98
   2  13 -12   15.84    4.19
  -2  13  11   29.16    6.59
  -2  13  11   16.25    4.65
   2 -13 -11   29.00    6.52
   2  13 -11   32.17    5.41
  -2  13  10  157.57   12.96
   2 -13 -10  172.67   12.43
  -2  13  10  162.04   10.93
   2  13 -10  184.25   12.24
  -2  13   9   22.46    6.61
   2 -13  -9   21.60    6.01
  -2  13   9   15.67    4.21
   2  13  -9   18.76    5.01
  -2  13   8  166.39   13.46
   2 -13  -8  156.20   12.21
  -2  13   8  163.87   10.85
   2  13  -8  183.98   12.73
  -2  13   7   39.13    7.66
   2 -13  -7   36.47    7.26
   2  13  -7   29.62    7.16
  -2  13   7   34.46    5.55
   2  13  -7   33.83    6.68
  -2  13   6   -3.72    5.82
   2 -13  -6    3.36    4.41
  -2  13   6    4.90    3.22
   2  13  -6    3.97    4.58
   2  13  -6   -2.71    5.83
  -2  13   6   -1.55    3.22
   2  13  -6   -0.45    4.10
  -2  13   5   25.11    6.70
  -2  13   5   25.49    4.89
   2  13  -5   27.85    6.43
   2  13  -5   22.18    7.28
  -2  13   5   22.46    4.49
  -2  13   5   21.18    4.15
   2  13  -5   25.17    5.60
  -2  13   4   22.79    6.06
   2  13  -4   21.19    6.34
  -2  13   4   28.39    5.27
   2  13  -4   42.77    9.99
  -2  13   4   28.61    4.97
   2  13  -4   27.50    5.70
  -2  13   3   -6.54    5.52
   2  13  -3    0.62    4.08
  -2  13   3    5.75    3.70
   2  13  -3    2.65    3.34
  -2  13   3    1.87    2.81
   2  13  -3    2.43    6.56
   2  13  -2   30.48    6.65
  -2  13   2   30.00    5.84
  -2  13   2   27.44    5.04
   2  13  -2   24.37    5.40
   2  13  -2   16.18    7.67
   2  13  -1   10.86    5.04
  -2  13   1   11.08    4.72
  -2  13   1    7.40    3.93
   2  13  -1    6.03    3.65
  -2 -13   0  136.31   10.16
  -2  13   0  151.39   12.65
   2  13   0  152.77   11.79
  -2  13   0  140.91   10.97
   2  13   0  150.66   17.18
  -2  13  -1    7.93    5.05
  -2 -13  -1    4.34    3.77
  -2  13  -1    2.23    4.08
   2  13   1    2.50    3.55
  -2 -13  -2   60.62    7.91
  -2  13  -2   81.48   10.11
  -2  13  -2   62.28    9.29
  -2  13  -2   78.92    8.78
   2  13   2   77.26    8.73
   2  13   3  130.05   11.01
   2  13   3  150.12   11.54
  -2  13  -3  161.89   12.57
  -2 -13  -3  150.14   11.39
  -2  13  -3  170.16   14.33
   2  13   4   -0.19    4.13
   2  13   4    2.66    3.82
  -2  13  -4    3.81    4.24
  -2  13  -4    7.10    5.25
  -2 -13  -4    2.94    3.94
   2  13   5    2.15    5.08
  -2  13  -5    3.10    4.26
  -2 -13  -5    7.34    4.52
  -2  13  -5    6.38    5.03
   2  13   6   22.38    6.66
  -2  13  -6   28.38    6.76
  -2  13  -6   26.86    6.77
  -2 -13  -6   32.49    6.76
   2  13   7   26.24    6.36
  -2  13  -7   29.87    6.23
  -2  13  -7   32.32    6.68
  -2 -13  -7   23.33    5.71
   2  13   8   15.18    5.49
  -2  13  -8   15.72    4.63
  -2  13  -8   21.22    5.85
  -2 -13  -8   25.48    5.89
   2  13   8   19.84    4.85
   2  13   9   -4.09    5.13
  -2  13  -9   -2.04    4.21
  -2 -13  -9    0.81    3.74
   2  13   9   -4.89    4.15
  -2  13  -9    1.81    3.21
  -2  13 -10   24.21    5.31
  -2  13 -10   16.72    3.89
  -2 -13 -10   19.32    5.08
  -2  13 -10   27.05    5.30
   2  13  10   33.67    5.86
   2  13  10   25.48    6.02
  -2  13 -11   -4.25    3.95
  -2  13 -11   -2.64    2.38
  -2  13 -11   -1.46    3.21
   2  13  11    1.58    3.54
  -2 -13 -11   -1.32    3.93
   2  13  11   -1.80    4.14
  -2  13 -12   12.42    3.86
  -2  13 -12    3.79    2.95
   2  13  12   13.40    4.29
  -2 -13 -12   10.18    4.04
   2  13  12    9.77    4.69
  -2  13 -13   17.20    3.86
   2  13  13   12.97    4.44
  -2  13 -13   14.95    3.45
   2  13  13   22.54    4.57
  -2 -13 -13   14.08    4.11
  -2 -13 -14    7.01    3.76
   2  13  14   13.66    4.34
  -2  13 -14   10.33    3.00
   2  13  14    1.78    2.73
  -2  13 -14    6.41    2.51
   2  13  15    1.77    2.67
  -2  13 -15   -1.13    1.56
   2 -14 -11   33.93    4.36
   2  14 -11   31.61    3.79
   2 -14 -10    0.79    2.45
   2  14 -10    2.93    2.42
  -2  14   9  117.72    8.63
   2 -14  -9  120.16    8.54
   2  14  -9  137.81    8.78
  -2  14   8    6.39    4.11
   2 -14  -8    8.19    3.95
   2  14  -8   14.38    3.76
   2 -14  -7   12.21    3.76
   2  14  -7   19.68    4.28
   2 -14  -6   12.29    3.90
   2  14  -6   15.09    4.24
   2 -14  -5   11.89    3.88
   2  14  -5   10.75    3.93
   2  14  -4   63.35    8.15
  -2  14   4   74.80   11.05
   2 -14  -4   66.73    6.97
   2  14  -4   87.01    8.00
  -2  14   3   22.37    7.17
   2  14  -3   18.46    6.25
   2 -14  -3   23.42    5.05
   2  14  -3   32.23    5.34
   2  14  -2    1.82    5.50
  -2  14   2   -2.08    5.29
   2 -14  -2   -0.14    3.24
  -2  14   2    2.25    2.49
   2  14  -2    6.78    3.78
   2  14  -1   75.77   10.70
  -2  14   1   49.25    7.17
  -2  14   1   78.16    7.79
   2 -14  -1   71.73    7.48
  -2  14   1   82.22    7.13
   2  14  -1   83.21    7.87
  -2  14   0    9.24    4.26
   2  14   0   15.63    6.77
  -2  14   0   13.37    4.18
   2 -14   0   16.61    4.63
   2  14   0   12.93    3.67
  -2  14   0   15.35    4.12
  -2  14  -1  110.01    9.47
  -2  14  -1  106.41    8.73
   2  14   2    1.32    6.27
  -2  14  -2   13.53    4.91
  -2  14  -2    9.33    4.11
  -2  14  -3   13.52    4.77
  -2  14  -3    8.08    3.78
   2  14   4    9.38    6.44
  -2  14  -4   13.92    4.79
  -2  14  -4   10.57    4.12
   2  14   5    5.25    5.96
  -2 -14  -5   10.56    3.28
  -2  14  -5   16.95    4.80
  -2  14  -5   13.10    4.01
   2  14   6   25.75    7.36
  -2  14  -6   35.12    5.53
  -2 -14  -6   25.67    3.78
  -2  14  -6   32.08    5.41
   2  14   7   11.08    6.07
  -2  14  -7   13.11    3.91
   2  14   8   -1.96    5.07
  -2  14  -8    0.61    2.70
   2  14   9    4.11    4.31
  -2  14  -9    1.24    2.40
   2  14  10   26.61    5.38
  -2  14 -10   33.09    4.50
   3   0 -32   -0.89    2.48
   3   0 -32   -0.61    1.90
   3   0 -31  128.95    9.09
   3   0 -31  146.11    9.02
   3   0 -30    4.79    4.79
   3   0 -30    8.39    4.47
   3   0 -29   15.99    5.63
   3   0 -29   17.86    6.10
   3   0 -28    3.18    5.06
   3   0 -28   14.15    6.26
   3   0 -28    7.70    6.37
   3   0 -27  182.03   14.67
   3   0 -27  138.25   14.40
   3   0 -26   -1.03    4.90
   3   0 -26  -17.29    6.61
   3   0 -25  111.44   11.98
   3   0 -25   97.73   11.95
   3   0 -24    1.78    4.80
   3   0 -24   -0.87    5.27
   3   0 -23  115.92   27.00
   3   0 -23  125.58   12.24
   3   0 -23  137.50   14.00
   3   0 -22   -5.30    5.98
   3   0 -22   -2.28   10.69
   3   0 -22    2.28    3.94
   3   0 -22    2.66    5.36
   3   0 -21  344.48   18.71
   3   0 -21  289.60   41.89
   3   0 -21  335.52   19.49
   3   0 -21  341.43   20.53
   3   0 -20    2.46    8.23
   3   0 -20   -4.13    3.98
   3   0 -20    2.90    4.45
   3   0 -19   16.64    8.67
   3   0 -19   -8.63   13.29
   3   0 -18   -0.94    9.94
   3   0 -17 1047.55   68.44
   3   0 -16   -6.59   13.10
   3   0 -16   -0.44    3.72
   3   0 -15  982.33   64.35
   3   0 -15  933.48   43.73
   3   0 -15  943.83   46.67
   3   0 -14   -0.39    4.46
   3   0 -14    0.64    9.57
   3   0 -14    0.66    3.51
   3   0 -13    7.87    5.71
   3   0 -13    3.54    3.90
   3   0 -13   11.07   10.40
   3   0 -12   -2.17    4.01
   3   0 -12    4.99    9.26
   3   0 -12    1.48    3.95
   3   0 -11    4.57    3.94
   3   0 -11   12.22   11.10
   3   0 -11    5.99    4.03
   3   0 -10    2.31   10.54
   3   0 -10    1.45    3.61
   3   0 -10    1.92    3.29
   3   0  -9  522.88   24.22
   3   0  -9  624.20   52.85
   3   0  -9  546.30   24.25
   3   0  -9  655.01   58.19
   3   0  -8   -8.27   14.88
   3   0  -8    2.10    3.20
   3   0  -8    0.24    3.31
   3   0  -8  -12.45   15.15
   3   0  -7   61.95   20.17
   3   0  -7   39.73    6.07
   3   0  -6    0.04    2.45
   3   0  -6    4.11   16.72
   3   0  -5   41.26   20.68
   3   0  -5   47.89    3.91
   3   0  -5   40.14    4.83
   3   0  -4    0.82    1.92
   3   0  -4    9.16   15.12
   3   0  -4   -0.44    1.66
   3   0  -4    0.70    5.01
   3   0  -4   -0.98    1.76
   3   0  -3  351.80   36.12
   3   0  -3  493.23   22.58
   3   0  -3  541.36   46.44
   3   0  -3  477.13   13.87
   3   0  -2   -0.91    4.06
   3   0  -2    0.94    1.96
   3   0  -2    1.93   11.18
   3   0  -2   -3.20   12.36
   3   0  -2    2.02    3.24
   3   0  -2   -0.85    2.92
   3   0  -1   72.00   15.19
   3   0  -1   70.71   10.68
   3   0  -1   51.40    6.65
   3   0  -1   71.77   15.96
   3   0  -1   50.77    6.18
   3   0  -1   44.35    5.85
   3   0   0    1.56    5.86
   3   0   0    1.65    7.56
  -3   0   0   -0.27    2.62
   3   0   0    2.58    6.38
   3   0   0    1.36    2.62
   3   0   1   23.46    3.35
   3   0   1   33.29   10.88
  -3   0  -1   26.29    6.33
   3   0   2   -1.92   10.67
  -3   0  -2    1.26    5.83
   3   0   3  508.44   36.27
  -3   0  -3  326.14   23.99
   3   0   4    0.08   10.59
  -3   0  -4   -2.76    8.84
   3   0   5  921.71   46.73
  -3   0  -5  855.33   42.62
   3   0   6   -3.40    9.10
  -3   0  -7  150.55   10.12
   3   0   7  169.29   19.21
  -3   0  -7  134.32   19.00
  -3   0  -8    0.90    2.90
   3   0   8   -2.36    5.67
  -3   0  -8    3.39    8.74
   3   0   9  608.20   32.19
  -3   0  -9  603.34   41.74
   3   0  10   -7.08    5.43
  -3   0 -10   -2.67    9.43
   3   0  11  176.96   15.83
  -3   0 -11  210.25   28.38
   3   0  12   -4.70    3.77
   3   0  12   -0.39    5.46
  -3   0 -12    0.14    8.07
   3   0  13 1665.41   58.55
  -3   0 -13 1642.80   81.50
   3   0  14   -1.54    4.81
  -3   0 -14    1.54    7.34
  -3   0 -14   -6.08   12.94
  -3   0 -15   54.06   15.50
   3   0  15   27.16    8.05
  -3   0 -15   28.00   12.01
  -3   0 -16    3.65    5.65
  -3   0 -17    5.29    6.38
  -3   0 -18   -4.47    6.90
  -3   0 -19    3.09    3.31
  -3   0 -19    0.89    7.09
  -3   0 -19   -7.18    5.66
  -3   0 -20  -18.83    5.64
  -3   0 -20   -2.13    3.42
  -3   0 -20  -19.86   10.66
   3   0  20    4.76    4.20
  -3   0 -20    4.62    5.78
  -3   0 -21  393.50   20.28
  -3   0 -21  381.09   19.63
  -3   0 -21  378.69   40.07
   3   0  21  401.57   17.27
  -3   0 -21  384.81   22.46
  -3   0 -22   -1.25    4.26
  -3   0 -22   -2.97    3.95
  -3   0 -23  398.29   20.99
   3   0  23  431.82   30.52
  -3   0 -23  407.14   20.91
   3   0  24    5.75    8.91
  -3   0 -24   -2.33    5.32
   3   0  25   78.88   15.15
  -3   0 -25   95.22   10.98
   3   0  26   -2.57    8.49
  -3   0 -26    0.24    4.65
  -3   0 -27   28.67    6.45
   3   0  27   31.87   10.01
  -3   0 -27   22.27    5.42
   3   0  28   -9.53    6.91
  -3   0 -28   -1.48    4.25
   3   0  29   -2.42    6.12
  -3   0 -29   -2.15    3.61
  -3   0 -30   -2.56    3.18
   3   0  30    4.89    4.09
  -3   0 -31   57.67    5.37
  -3   0 -32    0.96    1.63
   3  -1 -32   40.69    4.51
   3   1 -32   30.98    4.06
   3  -1 -32   34.55    4.25
   3  -1 -31   32.56    5.63
   3   1 -31   32.15    4.87
   3   1 -31   26.38    4.02
   3  -1 -31   26.14    4.48
   3  -1 -30   87.51    9.55
   3   1 -30   99.97    8.63
   3   1 -30   98.36    8.44
   3  -1 -30  107.41    8.93
   3  -1 -29  160.59   12.72
   3   1 -29  146.29   12.14
   3   1 -29  161.82   12.22
   3   1 -29  140.62   11.53
   3  -1 -29  161.96   13.59
   3  -1 -28    2.11    4.49
   3   1 -28    2.53    4.49
   3   1 -28    8.22    5.56
   3  -1 -28    3.55    5.05
   3   1 -27  132.44   12.36
   3  -1 -27  118.99   12.50
   3   1 -27  130.94   11.81
   3  -1 -27  108.32   12.55
   3   1 -27  126.31   13.11
   3  -1 -26  127.63   12.96
   3   1 -26  109.71   12.14
   3   1 -26  141.95   12.39
   3   1 -26  112.32   13.30
   3  -1 -26  117.25   13.26
   3   1 -25   48.43    8.05
   3  -1 -25   59.10    9.08
   3   1 -25   51.04    9.61
   3  -1 -25   57.62    9.62
   3  -1 -24   25.68    6.82
   3   1 -24   25.43    6.79
   3  -1 -24   21.94    6.57
   3   1 -24   22.43    6.94
   3  -1 -24   29.73    8.13
   3   1 -23  148.91   13.09
   3   1 -23  112.71   25.26
   3  -1 -23   86.16   24.32
   3  -1 -23  145.69   13.95
   3   1 -23  146.06   14.58
   3  -1 -23  152.39   14.71
   3   1 -22   57.11    8.63
   3  -1 -22   44.71   19.10
   3   1 -22   42.06   18.04
   3  -1 -22   60.56    8.94
   3   1 -22   66.80   10.00
   3  -1 -22   75.25   10.38
   3   1 -21  127.68   11.68
   3   1 -21  119.34   27.71
   3  -1 -21  109.70   25.99
   3  -1 -21  135.08   12.50
   3   1 -21  139.51   13.36
   3  -1 -20  297.07   36.94
   3   1 -20  287.28   16.23
   3   1 -20  289.36   40.10
   3   1 -20  266.21   15.87
   3  -1 -20  291.10   17.33
   3   1 -20  324.36   19.10
   3   1 -19  444.79   47.80
   3  -1 -19  496.34   49.00
   3   1 -18   10.53    9.30
   3  -1 -18    7.04    7.81
   3  -1 -18    7.26    5.00
   3   1 -17  338.30   39.27
   3   1 -17  344.86   27.82
   3  -1 -17  341.20   31.19
   3  -1 -17  337.44   41.05
   3   1 -16  989.64   63.94
   3  -1 -16 1081.71   72.95
   3   1 -16 1097.44   68.04
   3  -1 -16 1009.45   51.97
   3   1 -16  969.71   44.75
   3   1 -15   13.04    8.38
   3  -1 -15   34.30   16.50
   3   1 -15   12.79    8.66
   3   1 -15   18.13    6.70
   3  -1 -15   23.05    8.88
   3   1 -14    1.11    4.19
   3  -1 -14    2.38    4.55
   3   1 -14    1.97    6.70
   3   1 -14   -3.28    3.19
   3  -1 -14   -4.52    9.75
   3   1 -13  290.35   40.09
   3   1 -13  318.74   20.55
   3  -1 -13  313.89   26.26
   3  -1 -13  372.18   43.58
   3   1 -13  315.69   22.71
   3   1 -13  335.05   37.11
   3   1 -12   37.77   18.62
   3  -1 -12   36.73   17.00
   3   1 -12   43.74   14.19
   3   1 -12   40.73    7.07
   3  -1 -12   40.79    9.65
   3   1 -12   43.45    8.36
   3   1 -11  195.18   33.84
  -3   1  11  203.56   10.19
   3   1 -11  198.38   15.66
   3   1 -11  207.90   14.71
   3  -1 -11  208.38   19.31
   3  -1 -11  181.31   32.86
   3   1 -11  198.45   28.36
  -3   1  10  938.15   20.11
   3   1 -10 1079.57   76.64
   3  -1 -10 1046.55   72.96
   3   1 -10 1065.11   30.61
   3  -1 -10 1095.32   41.56
   3   1 -10 1031.74   33.14
   3   1 -10 1181.33   67.37
  -3   1   9   15.65    2.69
   3   1  -9    4.18   14.15
   3   1  -9   14.56    6.89
   3   1  -9   14.85   10.21
   3   1  -9   15.49    4.37
   3  -1  -9   12.83    5.35
   3   1  -9    6.42    9.79
   3  -1  -9   12.29   13.76
   3   1  -9   14.46    3.54
   3   1  -8  311.50   23.72
   3   1  -8  284.29   39.54
   3   1  -8  313.13   28.71
  -3   1   8  277.06    8.93
   3  -1  -8  288.75   38.73
   3   1  -8  312.60   15.10
   3   1  -8  314.92   13.28
   3  -1  -8  314.96   20.07
   3   1  -8  334.07   36.69
   3   1  -7   22.99    6.78
   3  -1  -7   29.10   16.22
   3  -1  -7   19.76    5.55
   3   1  -7   19.89    3.92
   3  -1  -7   24.02    2.52
   3   1  -7   12.72   11.83
   3   1  -7   21.40    3.33
   3  -1  -6  870.10   23.09
   3   1  -6  901.84   53.54
   3   1  -6  952.83   15.66
   3  -1  -6 1017.37   31.55
   3   1  -6  958.97   19.35
   3   1  -5 1063.96   53.68
   3  -1  -5 1275.84   33.26
   3   1  -4  228.10   23.38
   3  -1  -4  240.17   13.71
   3  -1  -3 5616.71   63.03
   3   1  -3 5518.98   71.12
   3  -1  -2   23.63    4.49
   3   1  -2   24.79    5.98
   3   1  -2   22.75    4.18
  -3   1   2   12.78    3.09
   3   1  -2   11.93    5.63
   3   1  -2   10.18    3.24
   3  -1  -1  417.94   17.66
  -3  -1   1  403.74   10.48
   3  -1  -1  423.68   15.00
   3   1  -1  410.11   19.98
   3   1  -1  383.86   15.17
   3   1  -1  392.47   15.96
  -3   1   1  391.98   14.50
  -3  -1   0 2258.65   34.39
   3  -1   0 2333.29   43.84
   3   1   0 2223.28   39.93
   3  -1   0 2335.86   41.05
   3   1   0 2149.32   39.06
  -3  -1  -1   21.71    5.87
   3  -1   1   12.06    5.08
   3  -1   1   17.96    5.24
   3   1   1   23.11    5.38
   3   1   1   22.47    5.32
  -3  -1  -2 2309.21   49.33
   3   1   2 2275.12   48.70
   3  -1   2 2277.45   46.09
   3   1   2 2216.21   45.49
  -3  -1  -3   40.51    9.23
  -3   1  -3   34.54    9.37
   3   1   3   50.09    9.42
   3   1   3   54.89    8.92
  -3   1  -4    9.61    6.55
  -3  -1  -4   12.87    7.47
   3   1   4   11.80    5.54
   3   1   4   11.68    5.73
  -3   1  -5   26.16    9.59
  -3  -1  -5   18.33    8.29
   3   1   5   13.29    5.65
   3   1   5   12.82    6.02
  -3  -1  -6  214.10   22.62
  -3   1  -6  205.53   23.91
  -3   1  -6  229.25   18.59
   3   1   6  193.96   19.54
   3   1   6  198.19   16.54
  -3  -1  -6  187.89   16.22
  -3   1  -7    1.80    7.50
  -3  -1  -7    7.66    8.48
  -3   1  -7   -0.19    6.07
  -3  -1  -7    2.06    5.16
   3  -1   7    1.16    6.14
   3   1   7    6.28    5.01
   3   1   7    4.94    6.45
  -3   1  -8   14.35    9.11
  -3   1  -8   13.21    7.59
  -3  -1  -8   10.37    8.41
   3   1   8    8.56    5.41
   3   1   8   14.40    7.76
  -3  -1  -8   15.43    6.72
   3  -1   8    7.64    5.98
  -3   1  -9  606.77   43.62
  -3  -1  -9  597.28   42.68
  -3   1  -9  593.29   31.95
   3   1   9  619.33   35.37
   3  -1   9  540.16   33.17
   3   1   9  612.98   28.55
  -3  -1  -9  595.62   28.85
  -3  -1 -10  661.36   47.51
  -3   1 -10  651.11   45.56
  -3  -1 -10  651.89   29.97
  -3  -1 -10  653.83   41.90
   3  -1  10  634.78   35.36
   3   1  10  635.72   28.85
   3   1  10  656.17   37.16
  -3   1 -11 1600.89   73.35
  -3  -1 -11 1597.51   75.19
   3  -1  11 1644.23   54.62
   3   1  11 1634.31   58.56
  -3  -1 -11 1697.25   70.14
  -3  -1 -11 1606.67   47.44
  -3  -1 -12 1042.03   64.13
  -3   1 -12 1008.93   61.22
   3  -1  12 1027.39   40.17
  -3  -1 -12 1128.38   59.83
   3   1  12 1028.48   46.98
  -3   1 -13   -0.03   10.23
   3   1  13   -0.83    6.49
  -3  -1 -13    5.95    7.48
  -3   1 -14   -4.84   11.08
  -3  -1 -14   -1.03    6.60
   3   1  14    0.48    4.83
  -3   1 -15  140.32   26.84
  -3   1 -15  152.61   23.86
   3  -1  15  114.07   14.86
  -3  -1 -15  139.87   23.69
   3   1  15  101.46   13.84
  -3   1 -16  186.00   30.44
  -3   1 -16  192.53   27.12
  -3  -1 -16  210.08   29.72
  -3   1 -17  180.75   29.97
  -3  -1 -17  220.86   31.44
  -3   1 -17  255.23   32.22
  -3  -1 -18   17.66   10.57
  -3   1 -18   15.16    8.02
  -3   1 -19  134.31   11.52
  -3  -1 -19  156.65   11.68
  -3  -1 -19  155.35   11.94
  -3   1 -19  159.45   12.41
  -3   1 -19  192.43   28.67
  -3  -1 -19  186.85   29.11
   3   1  19  165.78   11.73
  -3   1 -19  114.93   12.12
  -3  -1 -19  131.73   12.43
  -3   1 -20   14.62    5.41
  -3  -1 -20   22.13    5.22
  -3   1 -20   18.51    8.66
  -3  -1 -20   23.17    6.06
  -3   1 -20   18.89    5.45
   3   1  20   23.76    5.83
  -3   1 -20   19.59    5.71
   3  -1  20   33.57    9.83
  -3  -1 -20   28.43    7.12
  -3  -1 -21   79.65   10.96
  -3  -1 -21  166.03   27.33
  -3   1 -21  127.92   22.57
  -3  -1 -21   96.89   20.03
  -3   1 -21  121.27   11.91
  -3  -1 -21  128.93   11.94
  -3   1 -21  107.79   11.23
  -3  -1 -21  126.21   11.37
   3  -1  21  133.29   17.69
   3   1  21  137.72   12.13
  -3  -1 -22  302.29   20.34
  -3  -1 -22  350.17   18.94
  -3   1 -22  303.92   18.14
  -3  -1 -22  307.10   17.81
   3  -1  22  365.02   27.07
   3   1  22  329.38   17.29
  -3  -1 -23   16.55    5.28
  -3   1 -23   10.54    5.13
  -3  -1 -23   14.34    6.41
   3   1  23   13.74    5.51
  -3  -1 -23   17.88    7.21
  -3  -1 -24   14.08    6.06
   3   1  24   19.42    5.83
  -3  -1 -24   16.38    7.52
   3  -1  24   15.10   10.12
  -3  -1 -24   27.17    7.77
  -3   1 -24   16.79    5.90
  -3   1 -25   68.90    9.86
   3   1  25   59.13    7.29
   3  -1  25   63.06   12.72
   3   1  25   62.22   14.21
  -3  -1 -25   53.61    8.50
  -3   1 -25   60.47    8.90
  -3   1 -26   36.76    7.31
   3   1  26   43.21   11.68
  -3   1 -26   20.50    6.46
  -3  -1 -26   26.85    6.35
  -3   1 -27   77.80    9.78
   3  -1  27   63.80   11.20
   3   1  27   71.69   12.75
  -3  -1 -27   73.37    8.73
   3   1  28   13.05    7.97
   3  -1  28   13.51    7.47
  -3  -1 -28   11.91    4.98
  -3   1 -28    5.66    4.33
  -3  -1 -28    5.10    3.92
   3   1  29    3.97    6.03
  -3  -1 -29   17.77    4.59
  -3   1 -29   21.12    5.21
   3  -1  29   12.95    5.45
   3   1  30   -1.74    5.44
  -3  -1 -30    3.20    3.14
  -3   1 -30    2.58    3.00
   3   1  31    4.74    3.18
  -3   1 -31   -3.75    2.92
  -3  -1 -31   -1.14    2.51
   3  -2 -32    1.96    2.27
   3  -2 -32    5.43    2.84
   3   2 -32   -3.69    2.58
   3  -2 -32    0.69    2.14
   3  -2 -31    1.45    3.17
   3   2 -31   -2.19    3.06
   3  -2 -31    1.26    2.77
   3  -2 -30   70.03    8.61
   3  -2 -30   80.38    8.30
  -3   2  30   56.09    8.74
   3   2 -30   47.61    6.19
   3  -2 -29    4.84    4.66
   3  -2 -29    3.49    4.17
   3   2 -29    5.94    3.63
   3   2 -29    4.45    3.95
   3  -2 -28  171.36   13.40
   3   2 -28  146.76   11.44
   3   2 -28  154.26   11.89
   3  -2 -27    5.29    4.94
   3   2 -27   -0.42    5.15
   3  -2 -27   12.45    6.29
   3   2 -27    5.02    4.50
   3   2 -27    9.07    5.06
   3  -2 -26   68.94   10.66
   3  -2 -26   63.92    9.27
   3   2 -26   43.48    8.17
   3   2 -26   60.05    8.82
   3  -2 -25   79.76   11.41
   3   2 -25   70.62   10.91
   3   2 -25   75.95    9.96
   3  -2 -25   85.41   10.77
   3   2 -25   79.42    9.86
   3  -2 -25   54.25    9.25
   3   2 -24   12.36    6.54
   3  -2 -24   16.78    7.00
   3   2 -24    3.49    4.87
   3  -2 -24   -0.72    4.41
   3   2 -24   10.58    5.69
   3   2 -23  207.67   16.96
   3   2 -23  211.06   15.49
   3   2 -23  227.30   15.82
   3   2 -22    9.88    6.17
   3   2 -22    0.78    4.68
   3   2 -22    7.03   11.27
   3  -2 -22   24.18   15.31
   3  -2 -22    3.51    4.68
   3   2 -21  124.52   13.32
   3   2 -21  145.69   12.89
   3  -2 -21  141.46   13.07
   3  -2 -20  309.00   21.95
   3   2 -20  297.51   18.77
   3  -2 -20  286.63   37.86
   3   2 -20  300.33   16.82
   3  -2 -20  376.02   34.96
   3   2 -20  268.18   38.41
   3  -2 -20  321.50   18.20
   3  -2 -19  599.22   28.59
   3  -2 -19  664.39   59.85
   3  -2 -19  598.20   44.93
   3   2 -19  581.79   54.71
   3  -2 -19  582.19   22.90
   3   2 -19  597.57   24.46
   3   2 -18  293.26   37.60
   3  -2 -18  383.48   47.81
   3  -2 -18  358.08   35.05
   3   2 -17   24.51   11.51
   3  -2 -17   18.57   13.78
   3  -2 -17   21.99    8.84
   3   2 -16  243.72   40.20
   3   2 -16  245.99   32.83
   3  -2 -16  250.57   28.09
   3  -2 -16  292.75   43.03
   3   2 -15    2.47    7.11
   3   2 -15    7.95   15.56
   3  -2 -15   -0.52    5.16
   3  -2 -15    6.68   13.43
   3   2 -14   17.13   13.67
   3   2 -14   14.25   10.22
   3  -2 -14   14.01    7.22
   3  -2 -14   22.56   17.03
   3   2 -14   14.88    5.05
   3   2 -13  258.83   43.50
   3   2 -13  329.62   32.87
   3   2 -13  317.82   20.38
   3  -2 -13  325.05   46.35
   3  -2 -13  317.21   28.52
   3   2 -12   85.73   26.92
   3   2 -12  123.65   19.54
   3   2 -12  134.05   25.74
   3   2 -12  146.05   13.18
   3  -2 -12  137.21   31.59
   3  -2 -12  145.74   18.97
   3   2 -11  834.13   36.58
   3   2 -11  877.10   57.60
   3   2 -11  802.19   45.10
   3  -2 -11  782.69   70.45
   3   2 -11  791.41   22.04
   3  -2 -11  817.18   42.23
   3   2 -11  795.20   28.31
   3   2 -10   79.69   11.20
   3   2 -10   84.04   14.88
   3   2 -10   82.95   18.55
   3   2 -10   47.59   20.05
   3   2 -10   65.48    5.58
   3  -2 -10   73.83   12.73
   3   2 -10   73.54    8.15
   3  -2 -10   62.94   20.61
   3   2  -9 4573.66  115.72
   3   2  -9 4549.54   94.86
   3   2  -9 4562.51   72.03
   3  -2  -9 4475.14   88.52
   3   2  -9 4330.79   54.08
   3   2  -8  536.25   31.02
   3   2  -8  524.33   22.41
   3   2  -8  527.66   38.12
   3  -2  -8  566.54   30.36
   3   2  -8  568.25   17.20
   3   2  -8  493.28    9.77
   3   2  -7   54.58    8.24
   3   2  -7   56.54    7.16
   3   2  -7   59.37    9.89
   3   2  -7   56.64   13.24
   3  -2  -7   52.88    9.51
   3   2  -7   49.83    4.45
   3   2  -6  555.26   23.23
   3   2  -6  547.09   17.75
   3   2  -6  546.35   27.50
   3   2  -6  530.62   34.03
   3  -2  -6  551.89   27.55
   3   2  -6  526.35   10.50
   3   2  -5 1204.51   39.26
   3   2  -5 1183.15   30.35
   3  -2  -5 1121.71   37.55
   3   2  -4  121.03   12.54
   3   2  -4  120.49    8.16
   3   2  -4   99.79    7.99
   3  -2  -4   92.17   10.91
   3   2  -3  302.28   18.69
  -3  -2   3  269.47    6.57
   3   2  -3  285.49   12.90
  -3   2   3  292.67   16.77
   3   2  -2   12.85    4.60
   3  -2  -2   18.00    3.72
  -3   2   2   10.97    3.94
  -3  -2   2   11.07    2.42
   3   2  -2   13.45    3.36
   3  -2  -1  160.36    8.02
   3   2  -1  142.22   12.04
  -3  -2   1  165.30    8.35
  -3   2   1  169.71   12.58
   3  -2   0  292.46   17.83
   3   2   0  283.79   17.61
  -3  -2   0  258.75   12.51
  -3   2   0  262.03   15.79
   3   2   1 7390.94   92.20
   3  -2   1 7402.70   89.97
   3  -2   1 7159.42   84.60
   3  -2   2   33.82    6.90
  -3   2  -2   37.49    3.77
   3  -2   2   30.23    6.80
  -3  -2  -2   30.61    6.43
   3  -2   3  123.91   13.53
  -3   2  -3  139.61    8.30
   3  -2   3  135.18   13.11
   3   2   3  132.29   13.25
  -3  -2  -3  128.35   12.64
   3   2   4   11.46    6.13
  -3  -2  -4    2.23    4.67
   3  -2   4    6.25    5.43
   3   2   5 2087.74   54.62
   3  -2   5 2056.33   55.37
  -3  -2  -5 1963.44   55.33
  -3   2  -6  141.95   20.81
   3   2   6  179.27   17.56
  -3  -2  -6  165.27   17.88
  -3   2  -7  241.66   28.17
   3   2   7  273.00   22.15
  -3  -2  -7  240.01   23.26
  -3   2  -8   49.05   14.82
  -3  -2  -8   49.63   12.22
   3   2   8   52.02   10.57
  -3   2  -9   84.72   19.00
  -3   2  -9   70.78   14.70
  -3  -2  -9   77.27   15.06
   3   2   9   78.16   13.05
  -3   2 -10  672.61   50.33
   3   2  10  742.37   39.51
  -3  -2 -10  746.03   45.86
  -3  -2 -10  647.38   42.30
  -3   2 -11 1510.03   75.73
  -3   2 -11 1133.52   56.46
   3  -2  11 1138.00   51.41
  -3  -2 -11 1599.77   70.05
  -3  -2 -11 1382.88   59.66
  -3   2 -12  113.89   21.59
  -3   2 -12  100.64   17.25
   3  -2  12  104.82   16.43
  -3  -2 -12  143.51   22.91
  -3  -2 -12  120.37   17.16
  -3   2 -13   56.41   16.95
  -3  -2 -13   68.05   16.90
   3  -2  13   49.36   11.17
  -3   2 -14    0.51    9.35
  -3  -2 -14   10.54   10.78
  -3   2 -15 1222.59   73.46
  -3  -2 -15 1154.60   68.88
  -3   2 -16   73.88   18.95
  -3  -2 -16   95.96   21.38
  -3   2 -17  380.96   44.41
  -3  -2 -17  468.80   45.93
  -3   2 -17  508.40   44.70
  -3  -2 -18  180.02   15.06
  -3   2 -18  213.04   13.98
  -3   2 -18  242.49   31.18
  -3  -2 -18  244.06   34.60
  -3   2 -18  190.72   32.33
  -3  -2 -18  201.82   13.89
  -3  -2 -19   37.69    6.42
  -3  -2 -19   16.41   11.57
  -3  -2 -19   30.99   14.48
  -3   2 -19   26.06    5.44
  -3   2 -19   29.45    8.60
  -3  -2 -19   25.68    5.73
   3  -2  19   41.38   10.85
  -3  -2 -19   25.23    6.96
  -3  -2 -20   17.97    5.50
  -3  -2 -20   13.10    6.92
  -3  -2 -20   29.73   11.45
  -3   2 -20    9.56    8.29
  -3   2 -20    9.06    4.40
  -3  -2 -20    5.43    6.04
   3  -2  20   16.41    8.91
  -3  -2 -21    1.91    4.18
  -3  -2 -21    4.92    4.02
  -3  -2 -21   -2.85    5.61
  -3   2 -21   -1.03    5.27
   3   2  21    1.21    5.03
  -3  -2 -21   -9.13    7.89
   3  -2  21    4.17    8.09
  -3  -2 -22   96.48    9.98
  -3  -2 -22   97.68   10.02
  -3   2 -22   80.66    9.76
  -3   2 -22  116.69   12.08
   3   2  22  108.56   11.08
   3  -2  22  104.77   15.46
  -3  -2 -22   87.81   11.27
  -3  -2 -23   -2.57    3.80
  -3   2 -23   -8.17    6.56
  -3  -2 -23    2.71    4.48
   3   2  23    4.38    5.44
  -3   2 -23    3.07    5.61
   3  -2  23    9.44    9.40
  -3  -2 -23    3.49    6.02
  -3  -2 -24   30.28    6.38
  -3  -2 -24   48.66    8.10
  -3   2 -24   32.86    6.69
  -3   2 -24   50.64    8.59
   3   2  24   31.74    6.98
   3  -2  24   34.32   10.11
  -3  -2 -24   31.12    7.81
  -3  -2 -25   22.77    5.61
  -3   2 -25   38.60    7.94
   3   2  25   33.27    6.19
   3  -2  25   20.89    9.65
  -3  -2 -25   15.98    6.02
  -3  -2 -25   27.35    6.18
   3   2  26  122.27   16.54
   3  -2  26  110.22   14.27
  -3   2 -26  145.40   12.52
   3   2  26  122.20    9.69
  -3  -2 -26  139.01   11.68
   3   2  27   23.47    9.86
   3  -2  27   19.47    8.03
  -3  -2 -27   34.54    6.58
  -3   2 -27   38.79    7.55
  -3  -2 -28   27.89    5.66
   3   2  28   33.17    9.92
  -3   2 -28   39.80    7.16
  -3  -2 -29   15.98    4.18
  -3  -2 -29   20.45    4.95
  -3   2 -29   22.20    5.58
   3   2  29   19.22    7.28
  -3   2 -30    8.26    3.44
  -3  -2 -30    8.62    3.43
   3   2  30    3.05    5.03
  -3   2 -31    4.93    2.61
   3   2  31   -1.07    3.62
  -3   2 -31    4.68    2.44
  -3  -2 -31    7.89    2.46
   3  -3 -32    8.39    2.79
   3  -3 -32    7.49    2.05
   3   3 -32   10.00    3.94
   3  -3 -31   -1.89    2.86
   3   3 -31    4.13    4.62
  -3   3  31   -2.04    3.78
   3  -3 -31   -3.23    2.89
   3  -3 -30   -1.26    3.37
   3  -3 -30    2.84    3.50
   3   3 -30    2.50    5.37
  -3   3  30    7.70    6.23
   3   3 -30   -7.65    4.48
   3  -3 -29    1.41    3.89
   3   3 -29    1.57    2.80
   3   3 -29   -5.60    4.95
   3  -3 -29   -0.20    4.07
   3  -3 -28    6.12    5.04
   3   3 -28   -0.48    4.01
   3   3 -28    1.14    4.42
   3  -3 -28    2.37    4.66
   3  -3 -27   50.58    8.71
   3   3 -27   43.54    6.80
   3   3 -27   36.63    6.57
   3  -3 -27   64.05    9.31
   3  -3 -26    3.93    5.74
   3   3 -26    5.12    4.94
   3  -3 -26    3.89    5.12
   3   3 -26   -2.97    4.58
   3  -3 -26    5.67    5.43
   3  -3 -25   76.99   11.33
   3   3 -25   76.13    9.17
   3  -3 -25   67.61   10.67
   3   3 -25   74.21    9.75
   3   3 -24  116.47   11.73
   3   3 -24  131.01   12.23
   3  -3 -24  114.67   13.10
   3   3 -24  125.20   12.29
   3  -3 -23    7.70    4.36
   3   3 -23    8.17    4.56
   3   3 -23    4.33    5.06
   3   3 -22  115.64   13.05
   3   3 -22  116.83   12.05
   3  -3 -22  106.79   11.87
   3   3 -22  100.70   11.19
   3   3 -21   60.16   10.10
   3  -3 -21   58.74    9.12
   3   3 -21   59.34    9.18
   3   3 -21   87.57   21.01
   3   3 -21   59.72    8.84
   3  -3 -21   58.57   12.75
   3  -3 -20  385.98   20.55
   3   3 -20  363.71   18.80
   3  -3 -20  456.82   49.30
   3   3 -20  384.89   19.72
   3  -3 -20  391.81   37.89
   3   3 -20  344.69   18.68
   3   3 -20  378.17   21.83
   3   3 -20  346.43   41.17
   3  -3 -20  401.13   25.22
   3  -3 -19    1.25    4.63
   3   3 -19    2.31    4.12
   3  -3 -19   -3.88    5.81
   3  -3 -19  -22.89   13.34
   3   3 -19   -4.46    8.32
   3  -3 -19   -0.67    4.13
   3   3 -19   -2.92    4.79
   3   3 -19   -3.98    5.66
   3   3 -18   96.46   21.83
   3   3 -18   84.49   26.74
   3  -3 -18  117.56   30.22
   3  -3 -18   89.33   19.24
   3   3 -17  300.56   48.13
   3   3 -17  303.92   37.07
   3  -3 -17  337.69   50.68
   3  -3 -17  347.29   36.75
   3   3 -16   -9.43   16.30
   3   3 -16   18.10   11.20
   3  -3 -16   11.95    8.56
   3  -3 -16   15.10   15.76
   3   3 -15  420.41   59.05
   3   3 -15  465.76   41.62
   3  -3 -15  488.41   40.28
   3  -3 -15  460.75   61.39
   3   3 -14  282.41   49.38
   3   3 -14  361.06   35.14
   3  -3 -14  377.91   54.76
   3  -3 -14  396.17   35.60
   3   3 -13  968.38   67.64
   3   3 -13  947.15   54.33
   3   3 -13  807.35   78.84
   3   3 -13  936.27   41.90
   3  -3 -13 1031.74   55.64
   3  -3 -13  948.59   86.40
   3   3 -12  251.59   21.13
   3   3 -12  227.66   25.24
   3   3 -12  239.03   41.32
   3   3 -12  256.74   34.85
   3  -3 -12  268.36   27.41
   3  -3 -12  285.81   47.09
   3   3 -11   15.32   10.51
   3   3 -11    6.79    4.52
   3   3 -11   10.03    6.85
   3  -3 -11   18.44    8.27
   3   3 -10  770.81   32.56
   3   3 -10  737.52   40.66
   3   3 -10  790.40   53.54
   3  -3 -10  733.59   42.16
   3   3 -10  672.95   21.16
   3   3  -9   58.08   11.26
   3   3  -9   64.90    9.09
   3   3  -9   58.32   16.23
   3   3  -9   65.07   11.81
   3   3  -9   54.52    5.68
   3  -3  -9   64.31   12.47
   3   3  -8  511.99   30.67
   3   3  -8  540.54   40.70
   3   3  -8  516.74   29.73
   3  -3  -8  501.60   32.20
   3   3  -7 1071.55   54.34
   3   3  -7 1014.79   39.17
   3   3  -7 1030.06   41.51
  -3  -3   7 1053.25   17.74
   3  -3  -7 1113.11   45.83
   3   3  -6 1140.05   37.39
   3   3  -6 1224.32   55.69
   3   3  -6 1121.73   41.63
   3  -3  -6 1083.53   43.25
   3   3  -5 3793.60   94.46
   3   3  -5 3630.54   72.08
   3  -3  -5 3655.95   77.30
   3   3  -4 1137.24   50.57
   3   3  -4 1105.49   39.14
   3  -3  -4 1036.34   39.90
  -3   3   4 1036.23   38.63
   3   3  -4 1065.96   32.62
   3   3  -3 1503.07   56.46
   3   3  -3 1466.07   38.22
  -3   3   3 1480.72   45.25
   3   3  -2 2754.57   53.41
  -3  -3   2 2691.99   40.73
  -3   3   2 2834.30   61.45
   3  -3  -1  114.64    5.92
  -3   3   1  129.65   13.59
  -3  -3   1  126.11   10.51
  -3   3   0 3061.01   65.51
  -3  -3   0 3164.91   55.99
   3   3   1 7632.52  106.71
  -3   3  -1 7455.58  102.80
  -3   3  -2  230.34   14.00
   3   3   2  210.30   18.66
   3  -3   2  202.89   18.43
  -3  -3  -2  189.73   15.32
   3  -3   3 2626.26   63.17
  -3   3  -3 2604.47   45.12
   3   3   3 2633.51   66.93
   3  -3   3 2752.52   61.10
  -3  -3  -3 2618.49   58.35
   3   3   4 1333.69   49.22
  -3   3  -4 1300.68   33.44
   3  -3   4 1313.99   46.12
  -3  -3  -4 1209.00   42.77
   3  -3   4 1341.26   43.41
  -3   3  -5 1499.42   39.33
   3   3   5 1470.05   54.32
   3  -3   5 1437.53   50.65
  -3  -3  -5 1476.79   50.19
   3  -3   5 1556.68   48.53
  -3   3  -6 1589.71   44.47
  -3   3  -6 1575.44   63.96
   3   3   6 1579.39   58.69
  -3  -3  -6 1467.26   53.17
   3  -3   6 1556.26   52.12
  -3   3  -7  615.01   43.20
  -3  -3  -7  656.54   37.77
  -3   3  -8   18.44   11.90
  -3  -3  -8   20.70    8.71
  -3   3  -9  378.00   39.29
  -3  -3  -9  368.73   31.83
  -3   3 -10  121.24   22.72
  -3  -3 -10  157.07   22.26
  -3   3 -11  700.95   53.76
  -3  -3 -11  799.74   51.14
  -3   3 -12  682.92   55.10
  -3  -3 -12  616.27   46.72
  -3  -3 -12  515.38   44.03
  -3   3 -13  737.56   59.07
  -3  -3 -13  812.13   55.74
  -3   3 -14  173.13   27.38
   3   3  14  164.76   25.77
  -3  -3 -14  144.32   24.73
  -3   3 -15  301.10   38.72
   3   3  15  294.15   35.24
  -3  -3 -15  404.36   42.01
  -3   3 -16  279.96   37.02
   3   3  16  223.58   30.27
  -3  -3 -16  265.01   35.25
  -3   3 -17   -0.85    7.07
   3   3  17  -12.85    8.12
  -3   3 -17   14.52    6.11
  -3  -3 -17   -8.66    9.12
  -3  -3 -17    2.36    4.58
  -3   3 -17    2.60    3.58
  -3  -3 -18   69.77   10.69
  -3  -3 -18   38.60   13.94
  -3   3 -18   28.65   11.53
  -3  -3 -18   36.42   14.34
  -3   3 -18   46.09    7.89
  -3   3 -18   46.10   17.90
  -3   3 -18   61.46    8.70
  -3  -3 -18   52.74    7.59
  -3  -3 -19   12.86    6.47
   3  -3  19   35.01   10.56
  -3  -3 -19   18.65   11.00
  -3   3 -19    9.37    4.49
  -3  -3 -19   18.00    4.67
  -3   3 -19   26.50   13.43
  -3   3 -19   16.26    5.98
  -3  -3 -19   15.15    5.50
  -3  -3 -20  127.54   10.49
  -3   3 -20  107.69   10.76
  -3  -3 -20  130.07   25.26
  -3  -3 -20  130.25   12.50
  -3   3 -20  133.31   12.56
  -3  -3 -20  128.41   14.41
   3  -3  20  125.91   14.86
  -3  -3 -21   17.93    5.18
  -3  -3 -21   -8.53    8.31
  -3   3 -21   10.54    5.51
  -3  -3 -21   13.30    6.36
   3  -3  21   -3.35    8.80
  -3  -3 -22    6.04    3.96
  -3  -3 -22   -3.34    4.29
  -3   3 -22   -4.69    5.85
   3   3  22   -6.06    5.04
   3  -3  22  -18.39    9.49
  -3  -3 -22   -5.42    7.44
  -3  -3 -23   61.77    8.04
  -3  -3 -23   61.77    8.73
  -3   3 -23   74.10   10.03
   3   3  23   64.36    8.99
  -3  -3 -23   54.98    9.83
   3  -3  23   40.25   10.41
  -3  -3 -24   54.25    9.30
  -3  -3 -24   56.06    7.94
  -3  -3 -24   45.59    7.19
   3   3  24   52.94    8.21
  -3   3 -24   53.45    8.73
   3  -3  24   36.85   10.42
  -3  -3 -25   14.19    4.37
  -3  -3 -25   23.92    5.95
  -3  -3 -25   11.59    5.77
  -3   3 -25   23.84    6.98
   3   3  25   26.39    5.95
  -3  -3 -26   73.71    9.14
  -3  -3 -26   66.58    8.80
  -3   3 -26   94.81   10.34
   3   3  26   73.20    7.94
  -3  -3 -27    3.26    4.00
   3   3  27    8.52    9.30
  -3   3 -27   -0.09    4.98
   3   3  27   -4.13    3.46
  -3  -3 -28    2.89    3.71
   3   3  28    7.22    7.47
   3   3  28    1.22    2.51
  -3   3 -28    5.54    4.19
  -3  -3 -29    0.72    2.78
   3   3  29    2.80    5.87
  -3   3 -29   -1.70    3.55
  -3   3 -30   28.14    4.74
   3   3  30   27.06    6.54
  -3   3 -30   29.38    6.18
  -3  -3 -30   35.94    4.55
  -3   3 -30   24.93    4.22
   3  -3  30   16.96    2.55
  -3   3 -31    1.52    1.99
  -3   3 -31    2.99    3.10
   3   3  31    4.08    3.37
  -3  -3 -31    4.52    2.26
   3  -4 -32   -0.32    1.70
   3   4 -32   -4.57    2.98
   3  -4 -31   -0.61    2.46
   3   4 -31   -0.15    3.97
   3  -4 -30   19.10    4.39
   3  -4 -30   21.98    4.62
   3   4 -30   34.45    7.35
   3   4 -29   -1.90    3.08
   3  -4 -29    1.90    3.70
   3  -4 -29    3.64    3.48
   3   4 -29   -7.70    4.50
   3   4 -29   -2.64    5.74
   3   4 -28    4.55    3.24
   3  -4 -28   -2.16    4.22
   3  -4 -28    2.44    4.53
   3   4 -28   -5.17    4.86
   3   4 -28    0.60    7.15
   3   4 -27   44.86    7.12
   3  -4 -27   36.92    7.52
   3  -4 -27   31.81    7.54
   3   4 -27   31.00    6.12
   3  -4 -26    1.99    5.06
   3   4 -26   -3.88    4.83
   3   4 -26   -5.60    5.41
   3  -4 -26    0.93    4.53
   3   4 -25   12.66    5.31
   3  -4 -25    6.65    5.63
   3  -4 -25    7.38    5.03
   3   4 -25    6.64    4.84
   3   4 -24    0.14    4.99
   3  -4 -24    2.91    4.94
   3   4 -24   -2.03    4.75
   3  -4 -23  109.77   12.20
   3   4 -23   92.57   10.51
   3   4 -23   96.34   11.17
   3   4 -22   29.15    7.11
   3  -4 -22   11.50    4.93
   3   4 -22   13.33    5.11
   3   4 -22   18.85    6.32
   3  -4 -21    1.14    4.42
   3   4 -21    4.68    4.62
   3   4 -21   -3.22    4.99
   3   4 -21    4.25    3.98
   3   4 -20   41.87    7.55
   3  -4 -20   29.87   15.35
   3  -4 -20   60.75   16.15
   3   4 -20   62.89    9.09
   3  -4 -20   47.97    9.71
   3  -4 -20   54.21   10.00
   3   4 -20   45.89    7.41
   3  -4 -20   51.36    8.71
   3   4 -20   50.28    7.90
   3  -4 -19   70.04    9.27
   3   4 -19   60.21    8.23
   3   4 -19   74.84    9.18
   3  -4 -19   72.89   17.14
   3   4 -19   71.76    9.49
   3  -4 -19  126.00   31.17
   3   4 -19   67.23    9.34
  -3   4  19   68.60    7.91
   3   4 -19   16.52   15.19
   3  -4 -19   83.86   11.12
   3  -4 -19   60.98   11.34
   3   4 -18    5.17    4.15
   3  -4 -18   -5.46    5.16
   3  -4 -18   -2.63   10.80
   3   4 -18    0.99    5.24
   3  -4 -18  -21.61   10.86
   3   4 -18    1.41    4.40
  -3   4  18    9.65    4.44
   3   4 -18    4.99    6.59
   3   4 -18   15.24   14.89
   3  -4 -18    7.05    4.58
   3  -4 -18   -2.25    4.62
   3   4 -17  634.84   50.36
   3   4 -17  696.79   79.11
   3  -4 -17  860.85   86.85
   3  -4 -17  851.22   59.52
   3   4 -16  257.76   31.89
   3   4 -16  214.02   45.90
   3  -4 -16  239.24   46.77
   3  -4 -16  278.28   33.66
   3   4 -15   11.67    6.54
   3   4 -15  -13.90   19.76
   3  -4 -15   15.36   16.88
   3  -4 -15    2.02    4.94
   3   4 -14  437.92   64.39
   3   4 -14  531.66   54.18
   3   4 -14  469.08   39.91
   3  -4 -14  458.16   64.43
   3  -4 -14  516.11   43.31
   3   4 -13  717.92   47.20
   3   4 -13  764.07   82.51
   3   4 -13  725.91   61.04
   3  -4 -13  828.43   53.30
   3   4 -12  292.08   28.88
   3   4 -12  317.52   38.52
   3  -4 -12  326.04   32.53
   3   4 -11  406.84   42.37
   3   4 -11  404.53   31.71
   3   4 -11  382.79   31.28
   3  -4 -11  443.77   37.22
   3   4 -10   17.94    7.85
   3   4 -10   26.59   13.40
   3   4 -10   14.42    5.60
   3   4 -10   21.60    9.00
   3  -4 -10   18.65    9.47
   3   4  -9   22.19    9.52
   3   4  -9   19.33   11.52
   3   4  -9   35.28   10.22
   3  -4  -9   34.10   10.41
   3   4  -8  253.63   23.06
   3   4  -8  238.41   21.92
   3   4  -8  253.74   30.05
  -3  -4   8  204.74   10.42
   3  -4  -8  234.37   24.62
   3   4  -7  563.77   31.71
   3   4  -7  554.58   31.73
   3   4  -7  574.19   43.62
  -3  -4   7  539.72   19.92
  -3  -4   7  591.47   20.03
   3  -4  -7  586.41   36.99
   3   4  -6 1354.55   64.05
   3   4  -6 1256.75   46.39
   3  -4  -6 1339.12   54.12
   3   4  -5   12.49    9.05
   3   4  -5    8.80    3.64
  -3   4   5    5.67    5.21
   3  -4  -5    4.76    4.73
   3   4  -4 2391.40   82.03
  -3   4   4 2192.70   64.74
   3  -4  -4 2213.02   65.86
   3   4  -4 2281.13   58.07
   3   4  -3 1337.77   61.09
  -3   4   3 1330.60   49.28
   3   4  -3 1362.37   44.62
   3   4  -2 1360.97   45.63
  -3  -4   2 1344.26   34.86
  -3   4   2 1384.34   50.13
  -3   4   1 1515.84   52.68
  -3  -4   1 1423.22   39.74
   3   4  -1 1437.11   47.65
  -3   4   0   98.52   14.89
  -3  -4   0  105.08   11.98
  -3   4  -1  116.71   15.64
  -3  -4  -1  100.45   12.65
  -3   4  -2 1395.76   42.91
   3   4   2 1367.87   53.37
   3  -4   2 1431.36   52.85
  -3   4  -2 1307.79   51.80
  -3  -4  -2 1309.34   46.93
   3   4   3    7.42    6.88
  -3   4  -3    3.73    4.34
   3  -4   3    3.06    4.62
   3  -4   3    6.22    4.80
  -3  -4  -3    3.95    4.30
   3   4   4 1658.13   61.72
   3  -4   4 1691.99   58.15
  -3   4  -4 1677.12   45.97
   3  -4   4 1835.14   56.57
  -3  -4  -4 1686.70   59.08
   3   4   5   42.59   12.11
  -3   4  -5   40.95    8.32
   3  -4   5   37.15   10.04
   3  -4   5   41.17    9.41
  -3  -4  -5   33.25    9.28
   3  -4   6  353.81   28.43
   3   4   6  333.64   29.23
  -3   4  -6  354.25   22.74
   3  -4   6  396.58   27.47
  -3  -4  -6  365.07   28.84
  -3  -4  -6  359.88   29.96
  -3   4  -7 2249.64   59.64
   3   4   7 2166.03   75.36
  -3   4  -7 2227.32   85.71
   3  -4   7 2234.57   67.40
  -3  -4  -7 2156.15   72.44
   3   4   8    2.56    6.86
  -3   4  -8   -0.52    6.16
  -3   4  -8   10.54   10.45
  -3  -4  -8   14.48    8.43
  -3   4  -9  886.87   61.39
   3   4   9  808.22   50.05
  -3  -4  -9  895.91   51.35
   3   4  10   23.22    9.46
  -3   4 -10   30.41   15.08
  -3  -4 -10   25.37   10.90
  -3   4 -11    7.47   11.40
   3   4  11    9.23    9.36
  -3  -4 -11   24.30   10.06
  -3  -4 -11   20.82   10.44
   3   4  12 1016.36   61.07
  -3   4 -12 1056.84   73.41
  -3  -4 -12 1065.68   63.49
  -3  -4 -12 1067.38   65.95
   3   4  13   70.16   17.53
  -3   4 -13   90.27   22.53
  -3  -4 -13   81.66   18.58
  -3  -4 -13   70.04   15.78
  -3   4 -14  917.73   68.29
   3   4  14  752.79   54.97
  -3  -4 -14  869.47   64.17
  -3  -4 -14  877.11   61.74
  -3   4 -15   21.99   12.95
   3   4  15   41.48   14.68
  -3  -4 -15   21.62   12.52
  -3  -4 -16   33.25    7.48
  -3  -4 -16   73.04   20.04
  -3   4 -16   35.49   15.21
   3   4  16   31.37   11.83
  -3   4 -16   51.37    9.42
  -3  -4 -17  113.10   13.49
  -3  -4 -17  134.31   16.75
  -3   4 -17  135.79   25.67
  -3   4 -17  127.89   12.92
  -3  -4 -17  118.13   10.38
  -3  -4 -17  146.16   28.88
  -3  -4 -18   16.38    7.94
  -3   4 -18    6.95    8.00
  -3  -4 -18    8.95    4.55
  -3   4 -18   11.79    5.87
  -3  -4 -18   20.83   15.07
  -3  -4 -19  240.88   20.62
  -3   4 -19  201.13   30.49
  -3  -4 -19  240.08   36.24
  -3  -4 -19  234.53   15.80
  -3   4 -19  246.22   17.35
  -3  -4 -20  113.30   24.75
  -3  -4 -20  124.76   14.61
  -3  -4 -20  101.59   11.44
  -3   4 -20  107.93   11.84
  -3  -4 -21   12.85    4.94
  -3  -4 -21    2.28    5.70
  -3  -4 -21    0.92    4.55
  -3   4 -21    0.12    5.23
  -3  -4 -22  120.34   10.52
  -3   4 -22  103.42   11.71
  -3  -4 -22  123.68   13.91
  -3  -4 -23   58.10    7.57
  -3  -4 -23   58.02    7.91
  -3  -4 -23   50.50    8.91
   3   4  23   60.02    8.53
  -3   4 -23   56.24    8.61
  -3  -4 -24    4.89    3.97
  -3  -4 -24   -0.01    5.15
  -3   4 -24    3.55    4.96
   3   4  24   -1.27    5.42
  -3  -4 -25    2.05    3.82
  -3  -4 -25    1.91    4.23
   3   4  25    2.12    4.07
  -3   4 -25    1.32    5.12
  -3  -4 -26    3.08    3.70
  -3  -4 -26    1.97    3.30
  -3   4 -26   -2.28    5.12
   3   4  26    0.26    3.79
  -3  -4 -27   -0.35    3.07
  -3   4 -27   -5.53    4.85
   3   4  27   -1.34    3.27
   3   4  27   -8.14    8.38
  -3   4 -28   20.11    5.38
  -3  -4 -28   11.32    3.55
  -3   4 -28   15.82    4.73
   3   4  28    8.51    2.67
   3   4  28   12.52    6.79
  -3   4 -29   18.43    4.81
  -3  -4 -29   15.45    3.38
  -3   4 -29   24.56    6.57
   3   4  29   12.25    6.02
  -3   4 -30    1.59    2.31
   3   4  30   -4.41    4.58
  -3   4 -30   -3.38    3.86
  -3  -4 -30    1.19    2.26
   3  -5 -31   -0.53    1.90
   3   5 -31   -7.47    3.71
  -3   5  31   -4.63    3.60
   3  -5 -30    1.02    2.42
   3  -5 -30   -0.20    2.73
   3   5 -30   -3.45    4.22
   3   5 -30    1.93    4.30
   3  -5 -29    1.10    2.85
   3   5 -29    0.86    2.28
   3  -5 -29    2.20    3.09
   3   5 -29    3.46    5.41
   3  -5 -28   32.35    6.20
   3   5 -28   33.90    5.38
   3  -5 -28   42.99    7.10
   3   5 -28   46.24    9.70
   3   5 -27    7.32    4.23
   3  -5 -27    8.34    4.83
   3  -5 -27   14.15    5.61
   3  -5 -27    6.56    4.35
   3   5 -27   10.34    7.93
   3  -5 -26   33.35    7.72
   3   5 -26   32.77    6.53
   3   5 -26   40.35   11.47
   3  -5 -26   36.44    7.89
   3   5 -26   20.40    5.71
   3   5 -26   28.94    6.03
   3   5 -25    3.06    4.56
   3   5 -25    3.09    7.34
   3   5 -25    2.00    4.71
   3  -5 -25    5.00    5.75
   3   5 -25    7.74    4.44
   3  -5 -24   52.81    9.80
   3   5 -24   54.30    8.10
   3   5 -24   51.99    8.42
   3   5 -24   44.63    8.15
   3  -5 -23   -2.11    5.59
   3   5 -23   -3.68    5.55
   3   5 -23   -3.29    5.15
   3   5 -23    5.33    5.00
   3  -5 -22  145.36   14.09
   3   5 -22  132.09   12.51
   3   5 -22  157.35   14.14
   3   5 -22  158.51   15.74
   3   5 -21   13.43    5.93
   3   5 -21    7.46    5.46
   3  -5 -21   10.94    5.81
   3   5 -21    3.63    4.88
   3  -5 -21    5.30    5.73
   3   5 -20    5.72    4.99
   3   5 -20    4.48    5.58
   3  -5 -20    1.02    3.77
   3  -5 -20    3.06    5.35
   3  -5 -20   -1.44    5.78
   3  -5 -20    6.91    5.16
   3   5 -20   10.68    4.96
   3  -5 -19   65.08    8.74
   3   5 -19   48.23    7.81
  -3   5  19   58.88    8.46
   3   5 -19   59.90    9.86
   3  -5 -19   71.61   19.63
   3  -5 -19   75.75   25.29
   3   5 -19   94.68   28.54
   3  -5 -19   55.61   10.35
   3  -5 -19   50.24    9.76
   3   5 -18  161.15   12.86
  -3   5  18  185.06   13.27
   3  -5 -18  196.18   16.36
   3   5 -18  197.67   16.80
   3  -5 -18  206.95   31.91
   3  -5 -18  144.73   36.07
   3   5 -18  175.22   43.02
   3  -5 -18  187.99   15.38
   3  -5 -18  210.59   17.71
   3   5 -17   13.26    5.01
  -3   5  17   22.09    4.93
   3  -5 -17   23.59    6.23
   3   5 -17   25.99    7.12
   3  -5 -17   16.31    9.83
   3  -5 -17   20.00   13.42
   3   5 -17   36.45   23.44
   3  -5 -17   16.68    6.32
   3  -5 -17   32.79    7.53
   3  -5 -16  561.27   49.88
   3  -5 -16  419.17   64.53
   3   5 -16  519.30   24.64
   3   5 -16  405.06   66.09
   3  -5 -16  516.31   23.12
   3   5 -15    6.05   11.10
   3   5 -15   -8.44   17.79
   3  -5 -15    4.40   19.34
   3  -5 -15    0.04    6.28
   3   5 -14  379.47   63.26
   3   5 -14  327.96   43.29
   3  -5 -14  426.17   41.84
   3   5 -13   18.51   13.11
   3   5 -13   22.63   10.50
   3  -5 -13   17.38    9.90
   3   5 -12 2072.71  100.46
   3   5 -12 1891.30   74.85
   3  -5 -12 2144.03   89.50
   3   5 -11   12.92    8.42
   3   5 -11   12.69    7.94
   3   5 -11   -0.56    9.82
   3  -5 -11    7.90    6.22
   3   5 -10  342.08   29.11
   3   5 -10  391.01   41.89
   3   5 -10  420.57   34.71
   3  -5 -10  435.92   38.27
   3   5  -9  230.49   23.41
   3   5  -9  255.11   26.28
   3   5  -9  234.93   32.43
   3  -5  -9  268.58   29.09
   3   5  -8  368.71   38.49
   3   5  -8  317.30   27.62
   3  -5  -8  343.97   32.24
   3   5  -7  252.72   32.24
  -3  -5   7  216.04   15.64
   3  -5  -7  225.60   25.52
  -3   5   7  217.94   24.74
   3   5  -6 1391.33   71.17
   3  -5  -6 1339.39   59.94
  -3   5   6 1334.89   60.06
   3   5  -5  184.14   27.08
  -3   5   5  127.27   18.89
   3   5  -5  147.26   17.80
   3   5  -4 1016.61   60.09
   3   5  -4 1055.29   46.25
  -3   5   4 1036.42   50.07
   3   5  -3  344.21   35.25
   3   5  -3  326.81   25.94
  -3   5   3  303.49   27.11
   3   5  -2 6117.82  111.83
  -3   5   2 6143.65  120.45
  -3   5   1   -4.18    6.45
   3   5  -1   -0.97    5.88
  -3  -5   1    3.57    3.96
   3   5   0  744.16   41.14
  -3  -5   0  761.17   35.27
  -3   5   0  800.71   44.78
  -3  -5  -1  169.83   18.12
   3   5   1  189.21   21.38
  -3   5  -1  182.40   21.78
  -3   5  -2  192.05   19.18
   3  -5   2  223.46   24.30
  -3  -5  -2  268.12   24.22
  -3   5  -2  242.36   26.05
  -3   5  -3   48.44   10.17
   3  -5   3   48.18   11.68
  -3  -5  -3   47.86   10.99
  -3   5  -4   98.83   13.34
   3  -5   4   94.84   16.12
  -3  -5  -4  104.82   17.60
   3  -5   4  101.99   15.84
   3   5   5   53.84   13.51
   3  -5   5   68.94   14.03
  -3   5  -5   50.27    9.65
   3  -5   5   67.87   12.57
  -3  -5  -5   67.73   14.48
   3  -5   6  696.65   42.32
  -3   5  -6  650.26   33.90
   3   5   6  694.04   45.64
  -3  -5  -6  716.91   45.17
   3  -5   6  739.18   40.12
   3   5   7    9.52    8.04
   3  -5   7    5.57    7.04
  -3  -5  -7    4.17    6.67
  -3   5  -8 3948.83  126.57
   3   5   8 3782.41  110.67
   3  -5   8 3924.10   96.85
  -3  -5  -8 3864.82  113.01
   3   5   9   11.57    8.91
  -3   5  -9   22.63   16.05
  -3  -5  -9   11.84    9.47
   3   5  10 1110.96   63.36
  -3   5 -10 1292.94   79.28
  -3  -5 -10 1301.46   70.83
  -3   5 -11   12.94   12.99
   3   5  11    1.11    7.15
  -3  -5 -11    5.15    8.28
  -3   5 -12  141.98   29.12
   3   5  12  185.17   27.54
  -3  -5 -12  138.87   25.92
   3   5  13    3.20    5.75
  -3   5 -13   -1.72    9.48
  -3  -5 -13    1.99    7.45
   3   5  14   70.80   17.42
  -3   5 -14   81.12   22.99
  -3  -5 -14   65.37   18.59
  -3  -5 -15    9.25    5.00
  -3  -5 -15   16.35   10.47
  -3   5 -15    4.90    8.67
   3   5  15   14.82    6.13
  -3   5 -15    7.21    5.24
  -3  -5 -16  103.95   12.55
  -3  -5 -16   89.33   21.98
   3   5  16  130.72   11.49
  -3   5 -16  109.12   24.29
   3   5  16   81.20   17.78
  -3  -5 -16   98.10    8.74
  -3   5 -16   96.36   11.22
  -3  -5 -17   -3.28    5.14
  -3  -5 -17   -9.71   10.10
   3   5  17    1.75    4.19
  -3   5 -17   13.18    9.40
  -3   5 -17   -3.12    6.15
  -3  -5 -17   -2.70    3.76
  -3  -5 -18  591.02   30.14
   3   5  18  643.08   24.92
  -3  -5 -18  645.43   24.58
  -3   5 -18  647.66   28.78
  -3  -5 -18  657.56   60.99
   3   5  19    0.60    5.20
  -3  -5 -19    4.23    4.31
  -3   5 -19    9.42    7.07
  -3  -5 -19   20.90   11.98
  -3  -5 -19    7.52    7.27
  -3  -5 -20  102.40   11.48
  -3   5 -20  112.28   12.84
  -3  -5 -20   98.56   14.43
  -3   5 -21    2.91    5.05
  -3  -5 -21    4.62    4.24
  -3   5 -21    2.84    5.73
   3   5  21   -2.94    5.19
  -3  -5 -21    4.59    6.37
  -3  -5 -22   20.83    7.94
  -3   5 -22   16.70    5.50
  -3   5 -22   12.98    5.80
  -3  -5 -23    7.45    6.02
  -3   5 -23   -0.71    5.78
  -3   5 -23   -5.63    5.21
  -3  -5 -24   83.73    9.28
  -3   5 -24   76.81    9.68
   3   5  24   68.94    9.15
  -3  -5 -24   52.56    9.10
  -3   5 -25   12.47    6.34
  -3  -5 -25   -2.67    4.00
  -3   5 -25   -1.93    5.28
   3   5  25   -2.03    4.86
  -3  -5 -25    4.67    4.21
  -3   5 -26   15.66    6.04
  -3  -5 -26    4.55    3.23
  -3   5 -26   -3.94    5.11
   3   5  26    0.56    3.58
  -3   5 -26   12.26    7.48
  -3   5 -27   -1.13    4.19
  -3  -5 -27   -1.53    2.79
   3   5  27   -1.04    2.84
  -3   5 -27    1.79    6.02
  -3   5 -28   18.36    5.00
  -3  -5 -28   18.80    3.75
   3   5  28   20.17    3.41
   3   5  28   14.64    6.72
  -3   5 -28   20.21    6.04
  -3   5 -29   -2.04    3.24
   3   5  29   -0.06    4.34
  -3   5 -29   -6.83    4.58
  -3  -5 -29    0.46    1.76
  -3   5 -30   10.47    3.31
   3   5  30    6.31    3.70
  -3  -5 -30   10.67    2.29
   3  -6 -30   15.20    3.07
   3   6 -30   10.26    4.06
   3  -6 -29   -2.27    2.47
   3  -6 -29    0.19    2.80
   3   6 -29   -2.75    3.34
   3   6 -29    1.29    4.31
   3  -6 -28   14.16    3.92
   3   6 -28   15.45    3.65
   3  -6 -28    7.20    3.91
   3   6 -28   13.47    6.21
   3   6 -28    5.88    4.16
   3   6 -27   18.01    4.45
   3  -6 -27   12.83    4.82
   3   6 -27   30.90    8.85
   3   6 -27   20.08    6.66
  -3   6  27   14.45    3.36
   3   6 -27   16.32    4.21
   3  -6 -26   -2.17    4.34
   3   6 -26    1.78    3.90
   3   6 -26    5.55    7.50
   3  -6 -26    0.44    4.11
   3   6 -26   -1.92    3.63
   3   6 -25   35.50    7.30
   3   6 -25   14.40    9.17
   3  -6 -25   28.95    7.09
   3   6 -25   21.28    6.16
   3   6 -24  108.19   11.95
   3   6 -24  112.31   16.03
   3  -6 -24  110.47   12.72
   3   6 -24  102.85   12.62
   3   6 -23  244.60   17.13
   3   6 -23  224.19   22.45
   3  -6 -23  232.59   16.82
   3   6 -23  212.40   18.13
   3   6 -22   72.02   10.47
   3   6 -22   83.87   15.24
   3  -6 -22   93.49   11.58
   3   6 -22   88.18   12.88
   3   6 -21    8.28    5.59
   3   6 -21    5.81    5.53
   3   6 -21    3.60    7.86
   3   6 -21    0.05    4.80
   3  -6 -21    1.49    4.41
   3  -6 -21    6.25    6.10
   3   6 -20   48.36    9.91
   3   6 -20   55.02   13.02
  -3   6  20   46.39    8.06
   3   6 -20   48.12    8.81
   3  -6 -20   53.17    8.97
   3   6 -20   45.87    8.26
   3  -6 -20   51.41   10.62
   3   6 -19   -4.86    6.63
   3   6 -19   -2.38    8.73
   3  -6 -19   -7.49    7.20
   3   6 -19    1.46    4.83
  -3   6  19    7.13    4.42
   3  -6 -19    1.30    4.68
   3  -6 -19    7.60    7.18
   3   6 -19    0.61    5.06
   3  -6 -19    5.35    3.94
   3   6 -18   37.79    8.06
   3   6 -18   36.07    8.51
   3   6 -18   29.05   10.62
   3  -6 -18   15.36   15.58
   3  -6 -18   43.90   15.12
   3   6 -18   36.29    7.81
  -3   6  18   36.32    7.36
   3  -6 -18   33.40    7.35
   3  -6 -18   35.21    8.25
   3   6 -17  223.80   15.25
   3   6 -17  269.08   20.17
   3   6 -17  255.38   22.95
   3  -6 -17  218.87   47.41
   3  -6 -17  247.32   35.21
  -3   6  17  255.72   16.19
   3   6 -17  227.91   16.13
   3  -6 -17  259.97   18.34
   3   6 -17  215.63   50.50
   3  -6 -17  249.24   18.24
   3  -6 -17  247.07   17.42
   3   6 -16   81.62    9.31
   3   6 -16   71.10   10.99
   3   6 -16   83.48   13.42
   3  -6 -16   82.26   20.97
   3  -6 -16   49.34   25.59
   3  -6 -16   88.41   10.74
  -3   6  16   88.39    9.74
   3   6 -16   75.56    9.62
   3   6 -16   46.91   28.73
   3  -6 -16   73.64    9.96
   3  -6 -16   76.92   10.26
   3   6 -15    8.36    4.69
   3   6 -15    5.28    5.13
   3   6 -15    3.94    6.37
   3  -6 -15    2.28   14.31
   3  -6 -15   -9.68    8.29
  -3   6  15    0.51    3.66
   3  -6 -15    3.81    4.40
   3   6 -15    1.38    4.04
   3   6 -15   10.08   12.26
   3   6 -15    5.09   20.10
   3  -6 -15    0.94    4.02
   3   6 -14  697.84   31.43
   3  -6 -14  830.38   61.26
   3   6 -14  714.22   29.73
   3   6 -14  691.16   65.66
   3   6 -13  853.85   69.99
   3  -6 -13  791.59   58.40
   3   6 -12  762.96   64.59
   3  -6 -12  752.05   56.77
   3   6 -11  129.73   26.85
  -3   6  11   94.23   20.84
   3  -6 -11  107.13   20.82
   3   6 -10   -7.93   13.18
  -3   6  10    4.57    6.35
   3  -6 -10   -4.04    6.50
   3   6  -9  164.40   28.33
  -3   6   9  166.30   25.57
   3  -6  -9  189.34   26.46
   3   6  -8   13.67    9.69
   3   6  -8   19.32    7.57
  -3   6   8   28.53   10.84
   3  -6  -8   35.38   12.62
   3   6  -7  220.72   33.34
  -3   6   7  175.66   24.61
   3   6  -6 1657.03   84.83
  -3   6   6 1636.22   72.93
   3   6  -5   16.45   10.62
  -3   6   5   17.35    9.14
   3   6  -5    8.43    4.80
   3   6  -4  483.56   46.13
   3   6  -4  472.56   35.41
  -3   6   4  476.90   38.42
   3   6  -3  751.25   56.59
   3   6  -3  694.87   42.69
  -3   6   3  702.54   45.54
   3   6  -2  235.92   32.47
  -3   6   2  218.53   25.55
   3   6  -2  211.78   23.56
   3   6  -1 4010.46  103.86
  -3   6   1 3982.84  108.35
   3   6   0  196.91   24.00
  -3  -6   0  196.23   20.16
  -3   6   0  198.03   24.52
  -3  -6  -1    6.27    5.16
   3   6   1    1.67    4.96
  -3   6  -1    0.17    5.69
   3  -6   2  457.76   37.47
  -3   6  -2  408.01   31.58
  -3  -6  -2  444.94   33.35
   3   6   2  453.95   37.53
  -3   6  -2  429.92   37.52
  -3   6  -3    2.68    6.31
   3  -6   3    8.10    6.71
  -3  -6  -3   14.78    8.61
   3   6   3    4.56    7.23
   3  -6   4 1461.82   66.31
  -3   6  -4 1369.44   54.86
  -3  -6  -4 1421.80   64.29
   3  -6   5  235.51   26.82
   3  -6   5  292.86   27.81
  -3  -6  -5  257.19   28.58
   3  -6   6  512.36   39.69
  -3  -6  -6  556.63   42.51
   3  -6   6  653.83   41.23
   3  -6   7  925.94   53.50
  -3  -6  -7  855.48   54.51
   3  -6   7  929.92   49.25
  -3   6  -8  112.99   24.10
   3  -6   8  132.07   19.52
  -3  -6  -8  123.90   21.72
  -3   6  -9 1236.49   78.51
  -3  -6  -9 1196.13   68.63
  -3   6 -10  402.78   48.00
  -3  -6 -10  381.38   40.42
  -3   6 -11   59.28   20.86
  -3  -6 -11   96.23   21.62
  -3   6 -12  581.33   61.22
  -3  -6 -12  556.13   51.33
  -3  -6 -13   -2.92    6.21
  -3  -6 -13   -1.80    5.26
  -3   6 -13   -4.10    5.43
   3   6  13    4.24    4.36
  -3  -6 -14   95.59   23.13
   3   6  14   87.88   10.60
  -3  -6 -14   85.87   11.79
  -3   6 -14  118.63   28.70
  -3   6 -14   62.93    9.49
  -3  -6 -15   31.55   13.89
   3   6  15   52.41    8.46
  -3  -6 -15   49.38   10.65
  -3   6 -15   42.31    9.58
  -3  -6 -16    1.87    6.00
  -3  -6 -16    9.11    4.45
  -3   6 -16   -6.54    8.44
   3   6  16    2.81    5.26
  -3  -6 -17   16.65    7.25
   3   6  17   32.90    7.80
  -3  -6 -17   19.73    5.01
  -3   6 -17    5.78    7.84
  -3  -6 -17   18.98    7.01
  -3  -6 -18   63.93   12.98
  -3   6 -18   31.54    7.62
  -3  -6 -18   37.07    6.56
  -3  -6 -18   43.94   10.14
   3   6  18   60.63    9.98
   3   6  19  409.36   22.44
  -3  -6 -19  458.40   20.72
  -3   6 -19  453.13   25.18
  -3   6 -20  186.18   17.75
  -3  -6 -20  258.46   21.94
  -3   6 -20  252.02   21.64
   3   6  20  205.65   15.99
  -3  -6 -20  224.70   14.91
  -3   6 -20  205.23   17.11
   3   6  20  203.98   15.66
  -3   6 -21    9.45    5.93
  -3  -6 -21    7.53    7.33
  -3   6 -21   28.58   12.43
  -3   6 -21   28.25   10.03
   3   6  21    7.79    4.81
  -3   6 -21   14.67    6.26
  -3  -6 -21   16.97    4.81
   3   6  21    5.60    4.82
  -3  -6 -22   55.13   10.54
  -3   6 -22   88.94   15.54
  -3   6 -22   45.28    8.72
  -3   6 -22   66.36   11.49
  -3   6 -22   71.47   10.64
   3   6  22   55.46    8.04
  -3   6 -23   42.27    9.70
  -3   6 -23   22.79    6.34
   3   6  23   21.34    4.70
  -3  -6 -23   37.10    8.00
  -3   6 -23   50.75   11.83
  -3   6 -24   -6.73    4.81
  -3   6 -24    8.23    8.24
  -3  -6 -24   -3.16    5.11
   3   6  24   -5.75    5.99
   3  -6  24   -5.73    3.96
  -3  -6 -24   -0.96    3.61
  -3   6 -24   -2.08    5.65
  -3  -6 -25   -0.53    3.46
  -3   6 -25    2.55    5.92
   3   6  25   -1.91    4.15
  -3  -6 -25   -0.20    3.10
  -3   6 -25    6.35    5.34
  -3   6 -26    4.74    5.69
   3   6  26    5.36    3.35
  -3  -6 -26    1.34    2.64
  -3   6 -26    0.33    4.11
  -3   6 -27   -7.94    5.55
   3   6  27    5.43    6.06
   3   6  27    3.55    2.77
  -3  -6 -27   -2.51    2.33
  -3   6 -27   -5.09    3.99
   3   6  28   16.08    5.91
  -3   6 -28    6.05    4.24
   3   6  28    6.26    2.04
  -3  -6 -28    4.16    1.81
  -3   6 -28    9.31    3.52
  -3   6 -29   25.16    3.59
   3   6  29   21.45    4.78
  -3   6 -29   23.72    4.25
   3   7 -29   -0.70    3.84
   3  -7 -29   -2.14    2.09
   3   7 -28    6.35    3.90
   3  -7 -28    2.06    1.98
   3  -7 -28   -1.33    3.03
   3  -7 -27   -4.31    3.98
   3  -7 -27   -2.02    3.01
  -3   7  27   -3.13    2.79
   3   7 -27   -3.41    2.91
   3   7 -26   10.33    4.49
   3   7 -26   12.44    4.00
   3  -7 -26   13.85    4.33
   3   7 -26    3.44    6.50
   3   7 -26   14.71    4.59
   3  -7 -26   19.87    5.04
  -3   7  26   14.57    4.56
   3   7 -25   32.01    6.29
   3   7 -25   26.62    6.56
   3   7 -25   42.00   10.58
   3  -7 -25   37.65    7.07
   3   7 -25   34.71    6.91
   3   7 -24  287.95   17.39
   3   7 -24  253.15   22.54
   3   7 -24  233.51   16.92
   3  -7 -24  312.39   17.61
   3   7 -24  259.13   18.35
   3   7 -23   54.40    8.57
   3   7 -23   70.35   10.93
   3   7 -23   86.77   14.80
   3  -7 -23   60.71    9.08
   3   7 -23   82.99   12.00
   3   7 -22   31.92    7.62
   3   7 -22   51.99   13.12
   3  -7 -22   29.73    6.58
   3   7 -22   46.11    9.76
   3   7 -21   23.41    8.25
   3   7 -21   11.92    6.51
   3   7 -21   25.81   11.60
   3  -7 -21   11.65    5.78
   3  -7 -21   18.92    8.37
   3   7 -20   57.15   11.26
   3   7 -20   54.50    9.54
  -3   7  20   52.90    9.39
   3   7 -20   75.03   15.35
   3  -7 -20   65.33    9.16
   3  -7 -20   62.94   11.74
   3   7 -19   -0.62    5.39
  -3   7  19    6.15    4.89
   3   7 -19   -0.96    5.47
   3   7 -19   -0.07    8.16
   3  -7 -19    2.98    4.18
   3  -7 -19    0.01    5.93
  -3   7  18   97.66   11.18
   3   7 -18  107.24   12.27
   3   7 -18   96.32   13.15
   3  -7 -18   98.26   13.28
   3  -7 -18   94.87   11.35
   3   7 -18   99.25   17.09
  -3   7  17  183.18   29.24
   3  -7 -17  165.42   28.64
   3  -7 -17  218.20   44.89
   3   7 -17  160.43   18.97
   3   7 -17  147.63   15.85
   3   7 -17  153.00   14.27
  -3   7  17  157.60   13.56
   3  -7 -17  148.54   14.15
   3   7 -17  146.42   39.57
   3  -7 -17  175.84   15.91
   3  -7 -17  148.74   13.24
   3  -7 -16   19.46   18.65
   3  -7 -16   12.03    9.05
  -3   7  16    5.93    6.58
   3   7 -16    7.54    8.07
   3   7 -16   13.75    6.42
  -3   7  16   18.03    5.62
   3  -7 -16   10.44    5.42
   3   7 -16   12.25    4.88
   3   7 -16   38.27   24.84
   3  -7 -16    8.67    5.37
  -3   7  15  153.45   27.18
   3  -7 -15  183.37   30.48
   3   7 -15  152.17   17.62
   3   7 -15  134.61   15.00
   3  -7 -15  154.88   13.29
   3   7 -15  137.13   12.42
  -3   7  15  152.28   12.67
   3   7 -15  113.47   39.21
   3  -7 -15  143.18   13.41
  -3   7  14  134.27   26.30
   3  -7 -14  136.84   25.97
   3   7 -14  115.52   15.06
   3   7 -14  126.39   13.90
   3   7 -14  120.28   11.21
  -3   7  14  139.09   11.94
   3  -7 -14  136.78   11.67
   3   7 -14   69.79   20.23
   3  -7 -14  135.91   12.73
   3   7 -13  211.11   17.18
   3   7 -13  193.18   13.78
   3  -7 -13  208.48   13.64
  -3   7  13  214.20   14.10
   3   7 -13  209.56   18.77
   3   7 -13  217.55   36.34
   3  -7 -13  217.52   32.18
  -3   7  13  224.06   32.60
   3   7 -12  117.91   12.15
   3   7 -12  114.39   13.67
  -3   7  12  115.98   10.09
   3   7 -12   97.24    9.50
   3   7 -12  100.79   25.32
  -3   7  12  108.83   23.13
   3  -7 -12   88.29   20.07
   3   7 -11   -7.49   11.00
  -3   7  11    1.99    6.97
   3  -7 -11    3.49    6.54
   3   7 -10  489.95   52.32
  -3   7  10  567.86   49.35
   3   7  -9  230.36   36.01
  -3   7   9  297.10   35.61
   3   7  -8  220.00   34.27
  -3   7   8  221.89   30.62
   3   7  -7  702.48   61.26
  -3   7   7  724.57   53.40
   3   7  -6  372.25   43.90
  -3   7   6  359.08   37.30
   3   7  -5  572.19   54.22
   3   7  -5  615.86   45.06
  -3   7   5  555.00   45.46
   3   7  -4   73.84   21.79
   3   7  -4   65.55   14.48
  -3   7   4   70.22   16.35
   3   7  -3  284.36   39.20
  -3   7   3  269.73   31.15
   3   7  -3  292.55   31.15
   3   7  -2   20.20   15.77
   3   7  -2   17.04    8.70
  -3   7   2   13.45    7.39
   3   7  -1   -4.69   11.19
  -3   7   1    3.95    5.40
   3   7  -1   -1.72    6.32
   3   7   0  456.67   39.61
  -3   7   0  493.65   42.12
  -3   7  -1  121.01   19.28
  -3   7  -1   98.42   19.19
   3   7   1  109.18   20.16
   3  -7   2  117.04   21.21
  -3   7  -2  124.51   22.06
  -3  -7  -2  115.82   18.51
   3   7   2  104.47   20.04
   3  -7   3  326.77   34.01
  -3  -7  -3  356.29   33.26
   3   7   3  336.63   36.13
   3  -7   4  170.91   25.08
   3  -7   4  212.70   26.32
  -3  -7  -4  188.61   24.65
   3   7   4  179.95   27.37
   3  -7   5  348.58   35.00
   3   7   5  346.77   38.09
  -3  -7  -5  390.44   36.91
   3  -7   5  400.91   35.19
   3  -7   6 1080.72   61.20
   3  -7   6 1307.66   62.51
  -3  -7  -6 1186.70   64.69
   3   7   6 1190.34   72.39
   3  -7   7  206.23   28.18
   3  -7   7  292.99   30.48
  -3  -7  -7  237.59   31.08
  -3   7  -8   33.48   14.30
   3  -7   8   65.93   14.14
  -3  -7  -8   77.10   18.18
  -3   7  -9   74.25   21.88
   3  -7   9   59.73   13.09
  -3  -7  -9   65.90   16.95
  -3   7 -10   36.89   18.08
  -3  -7 -10   38.44   14.74
  -3  -7 -11  225.43   32.58
  -3  -7 -11  224.10   15.84
  -3   7 -11  246.72   21.37
   3   7  11  214.84   14.42
  -3   7 -11  211.30   17.23
  -3   7 -11  226.74   15.71
  -3   7 -11  169.05   32.85
   3  -7  11  212.23   14.56
  -3  -7 -12   45.51   17.04
  -3  -7 -12   43.78    8.67
  -3   7 -12   33.00   10.37
  -3   7 -12   24.72    7.81
   3   7  12   35.25    7.00
  -3   7 -12   41.60    7.18
  -3   7 -12   42.18   19.50
   3  -7  12   44.50    7.59
  -3  -7 -13   98.85   12.28
  -3   7 -13   85.22   12.80
   3   7  13   99.96   11.74
  -3   7 -13   79.48   15.52
  -3   7 -13   73.38   22.38
  -3  -7 -13   84.68   21.14
  -3  -7 -14  178.29   16.69
  -3   7 -14   99.76   15.82
   3   7  14  167.87   14.84
  -3   7 -14  125.84   15.67
  -3   7 -14  168.27   32.45
  -3  -7 -14  130.03   29.53
  -3  -7 -15  268.97   20.72
  -3   7 -15  153.49   20.68
  -3   7 -15  193.60   20.44
   3   7  15  272.87   19.00
  -3   7 -15  289.30   40.30
  -3  -7 -15  297.73   41.11
   3   7  16  317.78   21.18
  -3   7 -16  210.67   21.20
  -3   7 -16  184.09   24.21
  -3  -7 -16  335.42   24.02
  -3   7 -17   55.09   15.23
  -3   7 -17   73.01   13.52
   3   7  17   80.55   11.53
   3  -7  17   75.25   11.34
  -3  -7 -17   89.21   13.64
  -3  -7 -18   -6.51   11.30
  -3   7 -18   -4.69   10.80
  -3   7 -18   -1.80    8.39
   3   7  18   12.80    6.54
   3  -7  18   -2.51    6.90
  -3  -7 -18    1.86    6.04
  -3  -7 -19   23.51    9.65
  -3   7 -19   36.91   13.10
  -3   7 -19   27.00    9.33
   3   7  19   29.69    7.65
   3  -7  19   29.43    7.50
  -3  -7 -19   23.85    5.36
   3   7  19   44.68    8.29
  -3   7 -20   61.75   11.17
  -3  -7 -20   70.60   12.83
  -3   7 -20   74.11   14.83
  -3   7 -20   80.04   12.55
   3   7  20   66.01   10.36
   3  -7  20   47.66    8.10
  -3  -7 -20   54.01    7.11
   3   7  20   54.36    8.39
  -3   7 -21   71.91   11.27
  -3  -7 -21   76.94   11.68
  -3   7 -21   80.01   15.03
  -3   7 -21   85.13   12.86
   3   7  21   60.73    9.21
   3  -7  21   61.91    8.87
   3   7  21   73.04    9.29
  -3   7 -22    7.60    5.40
  -3  -7 -22    9.39    5.53
  -3   7 -22   17.11    9.45
  -3   7 -22   21.62    7.67
   3   7  22    7.17    4.71
   3  -7  22   20.42    4.99
   3   7  22   -0.85    5.45
  -3   7 -23   20.53    7.21
  -3   7 -23   16.94    5.56
   3   7  23   15.60    4.48
  -3   7 -23   30.49    9.08
  -3  -7 -23   16.71    5.82
  -3  -7 -24   10.00    3.35
  -3   7 -24   18.29    7.45
  -3  -7 -24   15.90    4.71
  -3   7 -24    7.44    3.66
  -3   7 -24   22.20    6.69
   3   7  24   21.44    5.30
   3   7  24    7.61    3.57
  -3   7 -25    4.38    3.10
  -3   7 -25   17.73    6.51
   3   7  25   16.92    4.51
  -3  -7 -25   14.99    3.30
  -3   7 -25    9.65    5.21
  -3   7 -26   36.38    6.87
   3   7  26   36.78    4.87
  -3  -7 -26   41.07    3.99
  -3   7 -26   36.62    6.23
   3   7  27    4.50    2.45
  -3   7 -27    6.37    3.66
  -3   7 -27   10.92    4.56
   3   7  27   10.39    5.61
  -3   7 -28    1.78    2.41
   3   7  28    6.87    3.67
   3   8 -28   31.57    5.09
   3  -8 -28   33.70    3.37
   3   8 -27   -2.65    2.40
   3   8 -27    2.25    4.14
   3   8 -27    0.55    2.72
  -3   8  27   -1.92    1.89
   3  -8 -27   -5.06    2.55
   3   8 -26   16.95    6.49
   3  -8 -26   15.63    3.11
   3   8 -26   22.34    5.32
   3   8 -26   20.16    4.68
  -3   8  26   17.48    3.82
   3   8 -25   23.66    5.72
   3   8 -25   32.01    8.54
   3  -8 -25   16.92    3.98
   3   8 -25   32.02    7.17
   3  -8 -25   26.83    5.08
  -3   8  25   30.10    5.56
   3   8 -24    5.58    7.68
   3  -8 -24    9.81    4.24
   3   8 -24   13.40    4.88
   3   8 -24   20.57    6.41
   3   8 -23   17.51    8.32
   3  -8 -23   22.45    5.50
   3   8 -23   37.12    8.90
   3   8 -22   49.53   12.57
   3   8 -22   47.85    8.68
  -3   8  22   43.95    7.35
   3  -8 -22   79.91    9.17
   3   8 -22   54.40   10.56
   3   8 -21   35.95    9.24
   3   8 -21   29.51   10.43
   3   8 -21   23.03    6.16
  -3   8  21   22.03    6.05
   3  -8 -21   32.13    6.71
   3  -8 -21   25.91    8.01
   3   8 -20  255.61   21.18
   3   8 -20  265.61   18.40
   3   8 -20  277.60   25.64
   3  -8 -20  292.59   17.21
   3  -8 -20  293.23   21.48
   3   8 -19  100.98   13.97
  -3   8  19   97.75   11.62
   3   8 -19   89.40   11.30
   3   8 -19  102.12   16.84
   3  -8 -19   85.79   10.29
   3  -8 -19   90.59   12.95
   3   8 -18   80.01   12.86
   3   8 -18   89.95   11.12
  -3   8  18   97.01   11.33
   3   8 -18   93.42   16.36
   3  -8 -18   82.97    9.66
   3  -8 -18  104.57   13.36
  -3   8  17    2.66    3.73
   3   8 -17   10.48    6.10
   3   8 -17    7.74    6.50
   3   8 -17    0.05    7.86
   3  -8 -17    6.59    5.19
   3   8 -16   26.51    7.36
   3  -8 -16   31.62    6.63
  -3   8  16   32.68    6.96
   3   8 -16   28.21    8.42
   3  -8 -16   41.16    8.53
   3   8 -16   28.36   11.15
   3   8 -15   22.31   10.66
   3   8 -15   11.88    6.46
  -3   8  15   24.67    6.08
   3  -8 -15   24.61    6.28
   3   8 -15   17.24    6.37
  -3   8  15   11.53    8.06
   3  -8 -15   21.05    6.98
   3   8 -14   35.14   10.88
   3   8 -14   12.84    5.66
  -3   8  14   18.65    5.49
   3   8 -14   23.05    6.55
   3  -8 -14   17.65    5.28
  -3   8  14    7.92    7.26
   3   8 -14   18.52    4.57
   3  -8 -14   20.45    6.42
   3   8 -13  297.33   24.00
   3   8 -13  276.42   20.22
   3   8 -13  288.43   18.37
   3  -8 -13  277.05   16.69
  -3   8  13  299.48   17.86
   3   8 -13  286.14   15.74
  -3   8  13  286.06   37.16
  -3   8  12  218.77   33.17
   3   8 -12  138.92   14.43
   3   8 -12  159.06   17.66
  -3   8  12  175.82   13.65
   3   8 -12  194.83   14.99
   3  -8 -12  165.39   12.52
   3   8 -12  152.45   29.83
   3   8 -12  166.97   12.27
  -3   8  11  226.94   33.82
   3   8 -11  167.16   15.30
   3   8 -11  191.86   19.02
   3  -8 -11  151.94   12.47
   3   8 -11  171.30   13.57
   3  -8 -11  172.83   12.12
  -3   8  11  187.52   13.75
   3   8 -11  174.71   15.54
   3   8 -11  111.93   25.13
   3   8 -11  179.88   13.06
  -3   8  10  207.61   31.54
   3   8 -10  185.73   17.73
   3   8 -10  145.29   13.56
   3   8 -10  179.01   12.88
   3   8 -10  163.94   15.04
   3   8 -10  159.15   30.47
   3   8 -10  176.51   12.72
  -3   8   9  526.40   49.37
   3   8  -9  480.30   26.95
   3   8  -9  500.80   23.24
   3   8  -9  530.03   21.73
   3   8  -9  493.34   23.59
   3   8  -9  500.35   53.47
   3   8  -9  481.18   24.66
   3   8  -9  482.68   20.79
   3   8  -8   85.11    9.30
   3   8  -8   68.70   10.63
  -3   8   8   72.41   18.34
   3   8  -8   84.14   22.62
   3   8  -7   16.95    6.42
   3   8  -7   27.99   16.97
  -3   8   7    0.23    4.80
   3   8  -6   41.06   16.24
  -3   8   6   38.96   13.10
   3   8  -5   90.56   26.01
  -3   8   5   58.61   15.55
   3   8  -4   94.33   24.25
  -3   8   4   97.44   20.66
   3   8  -4  101.01   20.12
   3   8  -3    4.03   11.75
  -3   8   3    9.21    6.22
   3   8  -3   16.57    9.32
   3   8  -2   -0.96   13.92
   3   8  -2   16.65   10.19
  -3   8   2    4.75    6.68
   3   8  -1   59.08   23.88
  -3   8   1   78.61   18.28
   3   8  -1   72.59   17.45
   3   8   0  102.60   25.13
  -3   8   0  132.49   23.86
   3   8   0  144.67   24.53
   3  -8   1  873.87   60.21
  -3   8  -1  896.52   61.72
   3   8   1  913.06   61.33
   3  -8   2   37.93   13.78
   3   8   2   24.38    9.78
   3  -8   3    1.71    5.55
   3   8   3   14.10    8.75
   3  -8   3   12.70    9.49
   3  -8   4    5.16    6.70
   3  -8   4    2.40    6.94
   3   8   4    5.64    7.77
  -3  -8  -4   18.32   11.25
   3  -8   5  625.82   49.45
   3   8   5  646.19   55.00
  -3  -8  -5  634.10   48.67
   3  -8   5  709.96   49.39
  -3   8  -6  168.66   12.94
  -3   8  -6  199.01   14.90
   3  -8   6  156.56   24.51
   3   8   6  176.00   29.54
   3  -8   6  196.74   25.53
  -3  -8  -6  184.19   27.51
   3   8   7   35.01   14.36
   3  -8   7   50.88   13.99
  -3  -8  -7   33.85   13.41
  -3   8  -7   29.43    6.48
  -3   8  -7   31.00    7.47
   3   8   7   23.76    4.80
   3   8   7   26.00    4.86
  -3   8  -7   37.46    7.28
  -3   8  -7   31.82    7.12
  -3   8  -7   26.40   13.35
   3  -8   7   29.44   12.03
   3  -8   7   22.20    5.22
   3   8   8   73.16   20.82
  -3  -8  -8   58.97   17.42
  -3   8  -8   41.35    7.26
  -3   8  -8   52.47    9.73
  -3   8  -8   51.12    8.54
   3   8   8   44.77    6.04
   3   8   8   35.77    5.98
  -3   8  -8   46.30    7.70
  -3   8  -8   44.69   17.59
   3  -8   8   50.87    7.35
   3   8   9   34.59   10.40
  -3  -8  -9    6.48   10.07
  -3  -8  -9   21.64    5.66
  -3   8  -9   17.41    5.29
  -3   8  -9   16.96    6.79
  -3   8  -9   28.75    8.13
   3   8   9   13.87    3.98
   3   8   9   17.56    4.59
  -3   8  -9   19.15    5.97
  -3   8  -9   39.57   17.10
   3  -8   9   22.60    6.26
   3   8  10   -7.60    7.84
  -3  -8 -10  -16.52    9.88
  -3  -8 -10   -2.92    6.01
  -3   8 -10   -3.43    4.58
  -3   8 -10   14.55    9.75
  -3   8 -10   -1.84    5.49
   3   8  10   -0.59    3.67
  -3   8 -10   -3.47    5.00
  -3   8 -10    1.31    8.82
   3  -8  10    8.47    5.28
   3   8  11  118.36   27.94
  -3  -8 -11   87.99   21.36
  -3  -8 -11  123.55   13.01
  -3   8 -11  127.94   11.55
  -3   8 -11  146.41   19.63
   3   8  11  124.89   11.98
  -3   8 -11  105.99   13.84
  -3   8 -11  131.24   12.95
  -3   8 -11  103.90   26.39
   3  -8  11  128.36   12.48
   3   8  12  -31.48   15.46
  -3  -8 -12   -7.93    7.76
  -3  -8 -12    3.40    5.14
  -3   8 -12   -0.97    3.46
  -3   8 -12   16.70   11.56
   3   8  12    1.93    4.00
  -3   8 -12    2.80    7.39
  -3   8 -12   -0.38    4.03
  -3   8 -12   26.52   15.45
   3  -8  12   -2.36    5.42
  -3  -8 -13   39.86   15.07
   3   8  13   21.54   14.44
  -3   8 -13   44.33    6.62
  -3  -8 -13   51.63    9.60
  -3   8 -13   63.03   15.99
   3   8  13   39.07    7.73
  -3   8 -13   52.03   11.53
  -3   8 -13   52.62    8.53
   3  -8  13   25.67    7.00
  -3   8 -14   43.76   15.93
  -3   8 -14   37.17   10.74
  -3   8 -14   60.63    8.59
   3   8  14   51.04    9.20
   3  -8  14   48.13    9.81
  -3  -8 -14   43.76    9.78
  -3   8 -15  199.33   25.87
  -3   8 -15  183.84   20.18
   3   8  15  251.13   19.30
   3  -8  15  192.08   16.91
  -3  -8 -15  250.78   20.50
  -3   8 -16  136.83   20.74
  -3   8 -16  127.48   16.72
   3   8  16  197.12   17.02
   3  -8  16  154.11   15.08
  -3  -8 -16  175.22   17.69
  -3   8 -17  151.66   21.76
  -3   8 -17  134.91   17.68
   3   8  17  153.65   15.52
   3  -8  17  144.40   14.81
  -3  -8 -17  165.30   17.74
  -3   8 -18   56.23   14.11
  -3  -8 -18   70.90   14.03
  -3   8 -18   54.12   11.52
   3   8  18   54.40   10.00
   3  -8  18   58.08    9.74
  -3  -8 -18   63.65   11.75
   3   8  18   60.11    9.81
  -3   8 -19   20.80    7.66
  -3  -8 -19   26.83    9.23
  -3   8 -19   34.83   11.73
  -3   8 -19   21.34    9.07
   3   8  19   32.05    8.02
   3  -8  19   11.25    5.67
   3   8  19   24.80    7.13
  -3   8 -20    2.50    5.41
  -3   8 -20   10.03    8.45
  -3  -8 -20   23.74    8.60
  -3   8 -20   16.98    7.51
   3   8  20   15.00    5.81
   3  -8  20   19.06    5.52
   3   8  20   11.07    5.83
  -3  -8 -21   -0.16    5.16
  -3   8 -21    3.42    7.85
  -3   8 -21    3.47    6.18
   3   8  21   -3.77    5.12
  -3   8 -21   -5.38    6.16
   3   8  21  -12.18    6.04
  -3  -8 -22    3.19    4.21
  -3   8 -22   -5.29    7.24
  -3   8 -22    9.73    6.35
   3   8  22   -1.23    4.43
  -3   8 -22   -0.85    4.36
   3   8  22   -3.28    4.65
  -3  -8 -23    0.11    3.54
  -3   8 -23   -0.25    5.82
  -3   8 -23   -2.37    5.18
  -3   8 -23   -1.49    5.79
   3   8  23   -1.97    4.07
  -3  -8 -23    1.18    2.20
  -3  -8 -24    9.14    2.66
  -3   8 -24   12.72    5.87
  -3  -8 -24    1.54    2.40
  -3   8 -24    5.69    3.62
  -3   8 -24   14.05    4.96
   3   8  24   11.26    4.19
   3   8  24    6.61    3.41
  -3   8 -25   35.18    4.77
  -3   8 -25   42.40    6.16
   3   8  25   45.81    5.36
  -3   8 -25   43.03    7.00
  -3  -8 -25   39.60    3.17
  -3   8 -26   44.53    5.93
   3   8  26   62.81    4.97
   3   8  26   63.70    7.49
   3  -9 -26   11.51    2.67
   3   9 -26   13.78    4.83
   3   9 -26    7.80    2.78
   3   9 -25   13.48    3.05
   3   9 -25   17.33    4.38
  -3   9  25   22.32    4.19
   3   9 -25   23.28    6.49
   3   9 -24    3.31    5.94
   3   9 -24    0.63    3.93
   3   9 -24   -3.25    3.52
   3  -9 -24    2.86    2.30
  -3   9  24    1.56    3.37
   3   9 -23   20.03    5.77
  -3   9  23   15.12    4.00
   3   9 -23    8.21    4.69
   3   9 -23    7.94    7.50
   3  -9 -23   17.27    4.24
  -3   9  22   17.85    4.56
   3   9 -22   35.01    8.26
   3   9 -22   26.31    7.56
   3  -9 -22   24.30    5.06
   3   9 -22   26.90    9.56
   3  -9 -21  126.80   10.25
   3   9 -21  108.97   16.22
   3   9 -21  130.06   14.27
   3   9 -21  111.36   14.29
  -3   9  21  108.80   10.57
   3   9 -21   97.90   10.27
   3  -9 -21  119.16   13.00
   3   9 -20  136.58   15.21
   3   9 -20  121.12   17.58
   3   9 -20  114.36   15.84
  -3   9  20  144.32   12.85
   3  -9 -20  138.31   11.05
   3  -9 -20  137.18   14.65
   3   9 -19  105.88   13.96
   3   9 -19   95.33   16.23
  -3   9  19  103.56   11.56
   3   9 -19   75.25   13.73
   3  -9 -19  100.56   10.12
   3  -9 -19   90.29   12.89
   3   9 -18   -1.64    5.95
   3   9 -18   -2.57   10.09
  -3   9  18    1.70    4.53
   3   9 -18  -11.71    9.68
   3  -9 -18    1.62    3.24
   3  -9 -18   -1.19    5.62
   3   9 -17    9.90    6.20
   3   9 -17   -1.21    9.92
  -3   9  17    4.92    4.01
   3   9 -17  -17.80   11.05
   3  -9 -17   -1.18    4.20
   3  -9 -17    5.57    5.67
   3   9 -16  143.97   19.31
  -3   9  16  155.93   14.10
   3   9 -16  128.47   18.87
   3   9 -16  151.00   16.94
   3  -9 -16  161.81   15.82
   3   9 -15   -2.72    9.54
  -3   9  15    6.79    4.36
   3   9 -15   -1.56    9.42
   3   9 -15    4.81    5.12
   3   9 -15    7.08    3.54
   3  -9 -15    3.26    5.29
   3   9 -14    0.03    8.58
  -3   9  14    1.57    3.99
   3  -9 -14   -0.35    3.45
   3   9 -14  -10.73   11.29
   3   9 -14   -4.02    6.73
   3   9 -14   -1.47    4.07
   3  -9 -14   -0.73    5.28
   3   9 -13   18.96    9.17
   3  -9 -13   17.57    5.02
  -3   9  13   30.28    6.51
   3   9 -13   13.74    7.42
   3   9 -13   23.91    7.88
   3   9 -13   23.84    5.81
   3  -9 -13   28.69    7.12
   3   9 -12   18.19    8.69
  -3   9  12   17.89    5.33
   3   9 -12   16.69    7.97
   3   9 -12   14.06    5.48
   3   9 -12   17.73    5.03
   3   9 -11  118.57   13.55
   3   9 -11  132.93   17.52
  -3   9  11  132.39   12.16
   3   9 -11  129.64   15.20
   3   9 -11  126.83   12.04
  -3   9  11  160.55   27.63
  -3   9  10   72.83   18.96
   3   9 -10   83.88   11.37
   3   9 -10   93.12   14.32
  -3   9  10   88.77   10.06
   3   9 -10  107.77   13.60
   3   9 -10   73.25   10.97
   3   9 -10   92.30   10.56
   3   9  -9   78.20   10.38
   3   9  -9   86.15   13.21
  -3   9   9   98.47   22.12
   3   9  -9   67.93   10.35
   3   9  -9   66.50   11.16
   3   9  -9   84.92   10.08
   3   9  -8   42.02    7.44
   3   9  -8   38.48   10.72
  -3   9   8   48.77   15.69
   3   9  -8   55.68   10.05
   3   9  -8   56.66   19.07
   3   9  -8   38.60    8.61
   3   9  -8   38.48    6.85
   3   9  -7   51.99    7.56
   3   9  -7   59.89   11.68
  -3   9   7   73.49   19.80
   3   9  -7   45.46    9.19
   3   9  -7   74.63   12.15
   3   9  -7   64.90    8.66
  -3   9   7   50.05    6.26
   3   9  -6  182.47   13.15
[truncated: 2,494,779 more chars]
